# Supplementary material for: Determinants encoding fimbriae type 1 in fecal Escherichia coli are associated with increased frequency of bacteriocinogeny
Source: BMC Microbiol. 2015 Oct 6;15:201. doi: 10.1186/s12866-015-0530-5 (PMC4594643; doi:10.1186/s12866-015-0530-5)
Supplement: Additional file 2: Table S2. — DNA primers used for PCR detection of colicin and microcin encoding genes and genes encoding virulence factors. (XLSX 167 kb) [file 12866_2015_530_MOESM2_ESM.xlsx]

## Sheet: List1
E. coli isolate	Source	WHO ICD-10 chapter	Diagnosis codes	Diagnoses	Hospital/Zoological garden	Phylogenetic group	Bacteriocins	Detected bacteriocin genes																															Detected virulence genes
								micV	micM	micH47	micB17	micC7	micJ25	micL	colIa	colIb	colA	colB	colD	colE1	colE2	colE3	colE4	colE5	colE6	colE7	colE8	colE9	colK	colL	colM	colN	colS4	colU	colY	col5/10	colJs	unknown	fimA	fimH	pCVD432	ial	st	lt	eaeA	bfpA	ipaH	iucC	hly
A1	Human	Factors influencing health status and contact with health services	Z20.0	Contact with and exposure to intestinal infectious diseases	St. Anne's University Hospital Brno	D	mH47, mM	-	+	+	-	-	-	-	-	-	-	-	-	-	-	-	-	-	-	-	-	-	-	-	-	-	-	-	-	-	-	-	+	+	-	-	-	-	-	-	-	-	-
A2	Human	Diseases of the digestive system	K52.9	Noninfective gastroenteritis and colitis, unspecified	St. Anne's University Hospital Brno	D	mH47, micL, mM	-	+	+	-	-	-	+	-	-	-	-	-	-	-	-	-	-	-	-	-	-	-	-	-	-	-	-	-	-	-	-	+	+	-	-	-	-	-	-	-	-	-
A3	Human	Diseases of the circulatory system	I63.8	Other cerebral infarction	St. Anne's University Hospital Brno	A	mH47	-	-	+	-	-	-	-	-	-	-	-	-	-	-	-	-	-	-	-	-	-	-	-	-	-	-	-	-	-	-	-	+	+	-	-	-	-	-	-	-	-	-
A4	Human	Mental and behavioural disorders	F06.3	Other mental disorders due to brain damage and dysfunction and to physical disease; Organic mood [affective] disorders	St. Anne's University Hospital Brno	A	mH47	-	-	+	-	-	-	-	-	-	-	-	-	-	-	-	-	-	-	-	-	-	-	-	-	-	-	-	-	-	-	-	+	+	-	-	-	-	-	-	-	-	-
A5	Human	Neoplasms	C20.0	Malignant neoplasm of rectum	St. Anne's University Hospital Brno	B2	mC7, mM	-	+	-	-	+	-	-	-	-	-	-	-	-	-	-	-	-	-	-	-	-	-	-	-	-	-	-	-	-	-	-	+	+	-	-	-	-	-	-	-	-	-
A6	Human	Symptoms, signs and abnormal clinical and laboratory findings, not elsewhere classified	R57.0	Cardiogenic shock	St. Anne's University Hospital Brno	A	M	-	-	-	-	-	-	-	-	-	-	-	-	-	-	-	-	-	-	-	-	-	-	-	+	-	-	-	-	-	-	-	+	+	-	-	-	-	-	-	-	-	-
A7	Human	Factors influencing health status and contact with health services	Z00.8	Other general examinations	St. Anne's University Hospital Brno	D	M	-	-	-	-	-	-	-	-	-	-	-	-	-	-	-	-	-	-	-	-	-	-	-	+	-	-	-	-	-	-	-	-	-	-	-	-	-	-	-	-	-	-
A8	Human	Diseases of the circulatory system	I63.4	Cerebral infarction due to embolism of cerebral arteries	St. Anne's University Hospital Brno	B2	K	-	-	-	-	-	-	-	-	-	-	-	-	-	-	-	-	-	-	-	-	-	+	-	-	-	-	-	-	-	-	-	+	+	-	-	-	-	-	-	-	-	-
A9	Human	Diseases of the skin and subcutaneous tissue	L98.9	Disorder of skin and subcutaneous tissue, unspecified	St. Anne's University Hospital Brno	D	K	-	-	-	-	-	-	-	-	-	-	-	-	-	-	-	-	-	-	-	-	-	+	-	-	-	-	-	-	-	-	-	+	+	-	-	-	-	-	-	-	-	-
A10	Human	Diseases of the digestive system	K30.0	Functional dyspepsia	St. Anne's University Hospital Brno	D	Js	-	-	-	-	-	-	-	-	-	-	-	-	-	-	-	-	-	-	-	-	-	-	-	-	-	-	-	-	-	+	-	+	+	-	-	-	-	-	-	-	-	-
A11	Human	Diseases of the respiratory system	J30.0	Vasomotor rhinitis	St. Anne's University Hospital Brno	D	Ib, mV	+	-	-	-	-	-	-	-	+	-	-	-	-	-	-	-	-	-	-	-	-	-	-	-	-	-	-	-	-	-	-	+	+	-	-	-	-	-	-	-	-	-
A12	Human	Factors influencing health status and contact with health services	Z94.1	Heart transplant status	St. Anne's University Hospital Brno	A	Ib, mM	-	+	-	-	-	-	-	-	+	-	-	-	-	-	-	-	-	-	-	-	-	-	-	-	-	-	-	-	-	-	-	+	+	-	-	-	-	-	-	-	-	-
A13	Human	Diseases of the circulatory system	I10	Essential (primary) hypertension	St. Anne's University Hospital Brno	B2	Ib, mB17	-	-	-	+	-	-	-	-	+	-	-	-	-	-	-	-	-	-	-	-	-	-	-	-	-	-	-	-	-	-	-	+	+	-	-	-	-	-	-	-	-	-
A14	Human	Injury, poisoning and certain other consequences of external causes	S72.0	Problems related to lifestyle; tobacco use	St. Anne's University Hospital Brno	A	Ib	-	-	-	-	-	-	-	-	+	-	-	-	-	-	-	-	-	-	-	-	-	-	-	-	-	-	-	-	-	-	-	+	+	-	-	-	-	-	-	-	-	-
A15	Human	Symptoms, signs and abnormal clinical and laboratory findings, not elsewhere classified	R50.9	Fever, unspecified	St. Anne's University Hospital Brno	A	Ia, mV	+	-	-	-	-	-	-	+	-	-	-	-	-	-	-	-	-	-	-	-	-	-	-	-	-	-	-	-	-	-	-	+	+	-	-	-	-	-	-	-	-	-
A16	Human	Symptoms, signs and abnormal clinical and laboratory findings, not elsewhere classified	R10.4	Abdominal and pelvic pain; other and unspecified abdominal pain	St. Anne's University Hospital Brno	D	mV	+	-	-	-	-	-	-	-	-	-	-	-	-	-	-	-	-	-	-	-	-	-	-	-	-	-	-	-	-	-	-	+	+	-	-	-	-	-	-	-	-	-
A17	Human	Neoplasms	C53.9	Malignant neoplasm of cervix uteri; unspecified	St. Anne's University Hospital Brno	D	Ia, mH47, mM	-	+	+	-	-	-	-	+	-	-	-	-	-	-	-	-	-	-	-	-	-	-	-	-	-	-	-	-	-	-	-	+	+	-	-	-	-	-	-	-	-	-
A18	Human	Injury, poisoning and certain other consequences of external causes	S72.1	Problems related to lifestyle; tobacco use	St. Anne's University Hospital Brno	A	Ia, mB17	-	-	-	+	-	-	-	+	-	-	-	-	-	-	-	-	-	-	-	-	-	-	-	-	-	-	-	-	-	-	-	+	+	-	-	-	-	-	-	-	-	-
A19	Human	Factors influencing health status and contact with health services	Z0.17	Laboratory examination	St. Anne's University Hospital Brno	A	Ia	-	-	-	-	-	-	-	+	-	-	-	-	-	-	-	-	-	-	-	-	-	-	-	-	-	-	-	-	-	-	-	-	-	-	-	-	-	-	-	-	-	-
A20	Human	Diseases of the skin and subcutaneous tissue	L52	Erythema nodosum	St. Anne's University Hospital Brno	B2	Ia	-	-	-	-	-	-	-	+	-	-	-	-	-	-	-	-	-	-	-	-	-	-	-	-	-	-	-	-	-	-	-	-	-	-	-	-	-	-	-	-	-	-
A21	Human	Factors influencing health status and contact with health services	Z0.39	Observation for suspected disease or condition, unspecified	St. Anne's University Hospital Brno	D	Ia	-	-	-	-	-	-	-	+	-	-	-	-	-	-	-	-	-	-	-	-	-	-	-	-	-	-	-	-	-	-	-	+	+	-	-	-	-	-	-	-	-	-
A22	Human	Factors influencing health status and contact with health services	Z94.1	Heart transplant status	St. Anne's University Hospital Brno	D	E1, Js	-	-	-	-	-	-	-	-	-	-	-	-	+	-	-	-	-	-	-	-	-	-	-	-	-	-	-	-	-	+	-	+	+	-	-	-	-	-	-	-	-	-
A23	Human	Diseases of the genitourinary system	N18	Chronic kidney disease	St. Anne's University Hospital Brno	A	E1, Ib, N, mV	+	-	-	-	-	-	-	-	+	-	-	-	+	-	-	-	-	-	-	-	-	-	-	-	+	-	-	-	-	-	-	+	+	-	-	-	-	-	-	-	-	-
A24	Human	Diseases of the digestive system	K57.2	Diverticular disease of large intestine with perforation and abscess	St. Anne's University Hospital Brno	B2	B, Ib, M, Y	-	-	-	-	-	-	-	-	+	-	+	-	-	-	-	-	-	-	-	-	-	-	-	+	-	-	-	+	-	-	-	+	+	-	-	-	-	-	-	-	-	-
A25	Human	Factors influencing health status and contact with health services	Z00.8	Other general examinations	St. Anne's University Hospital Brno	A	B, E7, M, mV	+	-	+	-	-	-	-	-	-	-	-	-	-	-	-	-	-	-	+	-	-	-	-	+	-	-	-	-	-	-	-	+	+	-	-	-	-	-	-	-	-	-
A26	Human	Factors influencing health status and contact with health services	Z00.8	Other general examinations	St. Anne's University Hospital Brno	B2	-	-	-	-	-	-	-	-	-	-	-	-	-	-	-	-	-	-	-	-	-	-	-	-	-	-	-	-	-	-	-	-	+	+	-	-	-	-	-	-	-	-	-
A27	Human	Neoplasms	C50.9	Malignant neoplasm of breast; unspecified	St. Anne's University Hospital Brno	B2	-	-	-	-	-	-	-	-	-	-	-	-	-	-	-	-	-	-	-	-	-	-	-	-	-	-	-	-	-	-	-	-	+	+	-	-	-	-	-	-	-	-	-
A28	Human	Diseases of the circulatory system	I20.0	Angina pectoris; unstable angina	St. Anne's University Hospital Brno	D	-	-	-	-	-	-	-	-	-	-	-	-	-	-	-	-	-	-	-	-	-	-	-	-	-	-	-	-	-	-	-	-	+	+	-	-	-	-	-	-	-	-	-
A29	Human	Neoplasms	C50.5	Malignant neoplasm of breast; lower-outer quadrant of breast	St. Anne's University Hospital Brno	D	-	-	-	-	-	-	-	-	-	-	-	-	-	-	-	-	-	-	-	-	-	-	-	-	-	-	-	-	-	-	-	-	+	+	-	-	-	-	-	-	-	-	-
A30	Human	Neoplasms	C24.8	Overlapping lesion of biliary tract	St. Anne's University Hospital Brno	D	-	-	-	-	-	-	-	-	-	-	-	-	-	-	-	-	-	-	-	-	-	-	-	-	-	-	-	-	-	-	-	-	+	+	-	-	-	-	-	-	-	-	-
A31	Human	Neoplasms	C56.0	Malignant neoplasm of ovary	St. Anne's University Hospital Brno	D	-	-	-	-	-	-	-	-	-	-	-	-	-	-	-	-	-	-	-	-	-	-	-	-	-	-	-	-	-	-	-	-	+	+	-	-	-	-	-	-	-	-	-
A32	Human	Diseases of the circulatory system	I70.2	Atherosclerosis of arteries of extremities	St. Anne's University Hospital Brno	B2	-	-	-	-	-	-	-	-	-	-	-	-	-	-	-	-	-	-	-	-	-	-	-	-	-	-	-	-	-	-	-	-	+	+	-	-	-	-	-	-	-	-	-
A33	Human	Diseases of the nervous system	G45.8	Other transient cerebral ischaemic attacks and related syndromes	St. Anne's University Hospital Brno	B2	-	-	-	-	-	-	-	-	-	-	-	-	-	-	-	-	-	-	-	-	-	-	-	-	-	-	-	-	-	-	-	-	+	+	-	-	-	-	-	-	-	-	-
A34	Human	Diseases of the digestive system	K30.0	Functional dyspepsia	St. Anne's University Hospital Brno	B2	-	-	-	-	-	-	-	-	-	-	-	-	-	-	-	-	-	-	-	-	-	-	-	-	-	-	-	-	-	-	-	-	+	+	-	-	-	-	-	-	-	-	-
A35	Human	Certain infectious and parasitic diseases	A08.5	Viral and other specified intestinal infections; other specified intestinal infections	St. Anne's University Hospital Brno	D	-	-	-	-	-	-	-	-	-	-	-	-	-	-	-	-	-	-	-	-	-	-	-	-	-	-	-	-	-	-	-	-	+	+	-	-	-	-	-	-	-	-	-
A36	Human	Diseases of the digestive system	K30.0	Functional dyspepsia	St. Anne's University Hospital Brno	D	-	-	-	-	-	-	-	-	-	-	-	-	-	-	-	-	-	-	-	-	-	-	-	-	-	-	-	-	-	-	-	-	+	+	-	-	-	-	-	-	-	-	-
A37	Human	Symptoms, signs and abnormal clinical and laboratory findings, not elsewhere classified	R10.4	Abdominal and pelvic pain; other and unspecified abdominal pain	St. Anne's University Hospital Brno	D	-	-	-	-	-	-	-	-	-	-	-	-	-	-	-	-	-	-	-	-	-	-	-	-	-	-	-	-	-	-	-	-	+	+	-	-	-	-	-	-	-	-	-
A38	Human	Diseases of the digestive system	K30.0	Functional dyspepsia	St. Anne's University Hospital Brno	D	-	-	-	-	-	-	-	-	-	-	-	-	-	-	-	-	-	-	-	-	-	-	-	-	-	-	-	-	-	-	-	-	-	-	-	-	-	-	-	-	-	-	-
A39	Human	Diseases of the skin and subcutaneous tissue	L98.9	Disorder of skin and subcutaneous tissue, unspecified	St. Anne's University Hospital Brno	B2	-	-	-	-	-	-	-	-	-	-	-	-	-	-	-	-	-	-	-	-	-	-	-	-	-	-	-	-	-	-	-	-	+	+	-	-	-	-	-	-	-	-	-
A40	Human	Factors influencing health status and contact with health services	Z00.8	Other general examinations	St. Anne's University Hospital Brno	D	-	-	-	-	-	-	-	-	-	-	-	-	-	-	-	-	-	-	-	-	-	-	-	-	-	-	-	-	-	-	-	-	-	-	-	-	-	-	-	-	-	-	-
A41	Human	Neoplasms	C73.0	Malignant neoplasm of thyroid gland	St. Anne's University Hospital Brno	D	-	-	-	-	-	-	-	-	-	-	-	-	-	-	-	-	-	-	-	-	-	-	-	-	-	-	-	-	-	-	-	-	+	+	-	-	-	-	-	-	-	-	-
A42	Human	Diseases of the genitourinary system	N18.9	Chronic kidney disease, unspecified	St. Anne's University Hospital Brno	A	-	-	-	-	-	-	-	-	-	-	-	-	-	-	-	-	-	-	-	-	-	-	-	-	-	-	-	-	-	-	-	-	+	+	-	-	-	-	-	-	-	-	-
A43	Human	Neoplasms	C44.3	Other malignant neoplasms of skin; skin of other and unspecified parts of face	St. Anne's University Hospital Brno	D	-	-	-	-	-	-	-	-	-	-	-	-	-	-	-	-	-	-	-	-	-	-	-	-	-	-	-	-	-	-	-	-	+	+	-	-	-	-	-	-	-	-	-
A44	Human	Diseases of the circulatory system	I25.9	Angina pectoris, unspecified	St. Anne's University Hospital Brno	A	-	-	-	-	-	-	-	-	-	-	-	-	-	-	-	-	-	-	-	-	-	-	-	-	-	-	-	-	-	-	-	-	+	+	-	-	-	-	-	-	-	-	-
A45	Human	Factors influencing health status and contact with health services	Z00.0	General medical examination	St. Anne's University Hospital Brno	B1	-	-	-	-	-	-	-	-	-	-	-	-	-	-	-	-	-	-	-	-	-	-	-	-	-	-	-	-	-	-	-	-	+	+	-	-	-	-	-	-	-	-	-
A46	Human	Certain infectious and parasitic diseases	A09.0	Other and unspecified gastroenteritis of infectious origin	St. Anne's University Hospital Brno	B2	-	-	-	-	-	-	-	-	-	-	-	-	-	-	-	-	-	-	-	-	-	-	-	-	-	-	-	-	-	-	-	-	+	+	-	-	-	-	-	-	-	-	-
A47	Human	Diseases of the digestive system	K70.3	Alcoholic cirrhosis of liver	St. Anne's University Hospital Brno	B1	-	-	-	-	-	-	-	-	-	-	-	-	-	-	-	-	-	-	-	-	-	-	-	-	-	-	-	-	-	-	-	-	+	+	-	-	-	-	-	-	-	-	-
A48	Human	Factors influencing health status and contact with health services	Z13.6	Special screening examination for cardiovascular disorders	St. Anne's University Hospital Brno	B2	-	-	-	-	-	-	-	-	-	-	-	-	-	-	-	-	-	-	-	-	-	-	-	-	-	-	-	-	-	-	-	-	+	+	-	-	-	-	-	-	-	-	-
A49	Human	Factors influencing health status and contact with health services	Z00.8	Other general examinations	St. Anne's University Hospital Brno	B2	-	-	-	-	-	-	-	-	-	-	-	-	-	-	-	-	-	-	-	-	-	-	-	-	-	-	-	-	-	-	-	-	+	+	-	-	-	-	-	-	-	-	-
A50	Human	Diseases of the digestive system	K58.0	Irritable bowel syndrome with diarrhoea	St. Anne's University Hospital Brno	B2	-	-	-	-	-	-	-	-	-	-	-	-	-	-	-	-	-	-	-	-	-	-	-	-	-	-	-	-	-	-	-	-	+	+	-	-	-	-	-	-	-	-	-
A51	Human	Factors influencing health status and contact with health services	Z00.8	Other general examinations	St. Anne's University Hospital Brno	A	-	-	-	-	-	-	-	-	-	-	-	-	-	-	-	-	-	-	-	-	-	-	-	-	-	-	-	-	-	-	-	-	+	+	-	-	-	-	-	-	-	-	-
A52	Human	Diseases of the nervous system	G35	Multiple sclerosis	St. Anne's University Hospital Brno	D	-	-	-	-	-	-	-	-	-	-	-	-	-	-	-	-	-	-	-	-	-	-	-	-	-	-	-	-	-	-	-	-	+	+	-	-	-	-	-	-	-	-	-
A53	Human	Diseases of the digestive system	K30.0	Functional dyspepsia	St. Anne's University Hospital Brno	B2	-	-	-	-	-	-	-	-	-	-	-	-	-	-	-	-	-	-	-	-	-	-	-	-	-	-	-	-	-	-	-	-	+	+	-	-	-	-	-	-	-	-	-
A54	Human	Factors influencing health status and contact with health services	Z0.20	Examination for admission to educational institution	St. Anne's University Hospital Brno	A	-	-	-	-	-	-	-	-	-	-	-	-	-	-	-	-	-	-	-	-	-	-	-	-	-	-	-	-	-	-	-	-	+	+	-	-	-	-	-	-	-	-	-
B1	Human	Certain infectious and parasitic diseases	A08.5	Viral and other specified intestinal infections; other specified intestinal infections	University Hospital Brno	A	Ia, E1	-	-	-	-	-	-	-	+	-	-	-	-	+	-	-	-	-	-	-	-	-	-	-	-	-	-	-	-	-	-	+	+	+	-	-	-	-	-	-	-	-	-
B2	Human	Symptoms, signs and abnormal clinical and laboratory findings, not elsewhere classified	R56.0	Febrile convulsions	University Hospital Brno	D	-	-	-	-	-	-	-	-	-	-	-	-	-	-	-	-	-	-	-	-	-	-	-	-	-	-	-	-	-	-	-	-	+	+	-	-	-	-	-	-	-	-	-
B3	Human	Certain infectious and parasitic diseases	A09.0	Other and unspecified gastroenteritis of infectious origin	University Hospital Brno	B2	mH47, mM	-	+	+	-	-	-	-	-	-	-	-	-	-	-	-	-	-	-	-	-	-	-	-	-	-	-	-	-	-	-	-	+	+	-	-	-	-	-	-	-	-	-
B4	Human	Certain infectious and parasitic diseases	A09.0	Other and unspecified gastroenteritis of infectious origin	University Hospital Brno	B2	mH47, mM	-	+	+	-	-	-	-	-	-	-	-	-	-	-	-	-	-	-	-	-	-	-	-	-	-	-	-	-	-	-	-	+	+	-	-	-	-	-	-	-	-	-
B5	Human	Endocrine, nutritional and metabolic diseases	E86	Volume depletion	University Hospital Brno	B2	mH47, mM	-	+	+	-	-	-	-	-	-	-	-	-	-	-	-	-	-	-	-	-	-	-	-	-	-	-	-	-	-	-	-	+	+	-	-		-	-	-	-	-	-
B6	Human	Certain infectious and parasitic diseases	A08.5	Viral and other specified intestinal infections; other specified intestinal infections	University Hospital Brno	D	mH47	-	-	+	-	-	-	-	-	-	-	-	-	-	-	-	-	-	-	-	-	-	-	-	-	-	-	-	-	-	-	-	+	+	-	-	-	-	-	-	-	-	-
B7	Human	Diseases of the nervous system	G54.9	Nerve root and plexus disorder, unspecified	University Hospital Brno	B2	mH47, mM	-	+	+	-	-	-	-	-	-	-	-	-	-	-	-	-	-	-	-	-	-	-	-	-	-	-	-	-	-	-	-	+	+	-	-		-	-	-	-	-	-
B8	Human	Diseases of the digestive system	K85.1	Biliary acute pancreatitis	University Hospital Brno	B2	M, mH47	-	-	+	-	-	-	-	-	-	-	-	-	-	-	-	-	-	-	-	-	-	-	-	+	-	-	-	-	-	-	-	+	+	-	-		-	-	-	-	-	-
B9	Human	Certain infectious and parasitic diseases	A09.0	Other and unspecified gastroenteritis of infectious origin	University Hospital Brno	D	M, H47	-	-	+	-	-	-	-	-	-	-	-	-	-	-	-	-	-	-	-	-	-	-	-	+	-	-	-	-	-	-	-	+	+	-	-	-	-	-	-	-	-	-
B10	Human	Factors influencing health status and contact with health services	Z00.0	General medical examination-	University Hospital Brno	A	M, E1	-	-	-	-	-	-	-	-	-	-	-	-	+	-	-	-	-	-	-	-	-	-	-	+	-	-	-	-	-	-	-	+	+	-	-		-	-	-	-	-	-
B11	Human	Certain infectious and parasitic diseases	A09.0	Other and unspecified gastroenteritis of infectious origin	University Hospital Brno	A	M, mM	-	+	-	-	-	-	-	-	-	-	-	-	-	-	-	-	-	-	-	-	-	-	-	+	-	-	-	-	-	-	-	+	+	-	-	-	-	-	-	-	-	-
B12	Human	Certain infectious and parasitic diseases	A08.5	Viral and other specified intestinal infections; other specified intestinal infections	University Hospital Brno	B2	M, mM	-	+	-	-	-	-	-	-	-	-	-	-	-	-	-	-	-	-	-	-	-	-	-	+	-	-	-	-	-	-	-	+	+	-	-		-	-	-	-	-	-
B13	Human	Diseases of the respiratory system	J44.1	Chronic obstructive pulmonary disease with acute exacerbation, unspecified	University Hospital Brno	D	M, B	-	-	-	-	-	-	-	-	-	-	+	-	-	-	-	-	-	-	-	-	-	-	-	+	-	-	-	-	-	-	-	+	+	-	-	-	-	-	-	-	-	-
B14	Human	Diseases of the digestive system	K85.0	Idiopathic acute pancreatitis	University Hospital Brno	A	M, B	-	-	-	-	-	-	-	-	-	-	+	-	-	-	-	-	-	-	-	-	-	-	-	+	-	-	-	-	-	-	-	+	+	-	-	-	-	-	-	-	-	-
B15	Human	Certain infectious and parasitic diseases	A08.5	Viral and other specified intestinal infections; other specified intestinal infections	University Hospital Brno	B2	M, B	-	-	-	-	-	-	-	-	-	-	+	-	-	-	-	-	-	-	-	-	-	-	-	+	-	-	-	-	-	-	-	-	-	-	-		-	-	-	-	-	-
B16	Human	Factors influencing health status and contact with health services	Z03.9	Observation for suspected disease or condition, unspecified	University Hospital Brno	B2	M	-	-	-	-	-	-	-	-	-	-	-	-	-	-	-	-	-	-	-	-	-	-	-	+	-	-	-	-	-	-	-	+	+	-	-	-	-	-	-	-	-	-
B17	Human	Certain infectious and parasitic diseases	A09.0	Other and unspecified gastroenteritis of infectious origin	University Hospital Brno	A	M	-	-	-	-	-	-	-	-	-	-	-	-	-	-	-	-	-	-	-	-	-	-	-	+	-	-	-	-	-	-	-	+	+	-	-	-	-	-	-	-	-	-
B18	Human	Certain infectious and parasitic diseases	A08.5	Viral and other specified intestinal infections; other specified intestinal infections	University Hospital Brno	B1	M	-	-	-	-	-	-	-	-	-	-	-	-	-	-	-	-	-	-	-	-	-	-	-	+	-	-	-	-	-	-	-	+	+	-	-	-	-	-	-	-	-	-
B19	Human	Diseases of the digestive system	K30	Functional dyspepsia	University Hospital Brno	D	M	-	-	-	-	-	-	-	-	-	-	-	-	-	-	-	-	-	-	-	-	-	-	-	+	-	-	-	-	-	-	-	+	+	-	-		-	-	-	-	-	-
B20	Human	Certain infectious and parasitic diseases	A08.5	Viral and other specified intestinal infections; other specified intestinal infections	University Hospital Brno	D	K, E8	-	-	-	-	-	-	-	-	-	-	-	-	-	-	-	-	-	-	-	+	-	+	-	-	-	-	-	-	-	-	-	+	+	-	-	-	-	-	-	-	-	-
B21	Human	Certain infectious and parasitic diseases	A09.0	Other and unspecified gastroenteritis of infectious origin	University Hospital Brno	B2	Js	-	-	-	-	-	-	-	-	-	-	-	-	-	-	-	-	-	-	-	-	-	-	-	-	-	-	-	-	-	+	-	+	+	-	-		-	-	-	-	-	-
B22	Human	Certain infectious and parasitic diseases	A08.5	Viral and other specified intestinal infections; other specified intestinal infections	University Hospital Brno	D	Js	-	-	-	-	-	-	-	-	-	-	-	-	-	-	-	-	-	-	-	-	-	-	-	-	-	-	-	-	-	+	-	-	-	-	-		-	-	-	-	-	-
B23	Human	Certain infectious and parasitic diseases	A09.0	Other and unspecified gastroenteritis of infectious origin	University Hospital Brno	B2	Ib, mV, H47	+	-	+	-	-	-	-	-	+	-	-	-	-	-	-	-	-	-	-	-	-	-	-	-	-	-	-	-	-	-	-	+	+	-	-	-	-	-	-	-	-	-
B24	Human	Diseases of the digestive system	K52.8	Other specified noninfective gastroenteritis and colitis	University Hospital Brno	B2	Ib, mV	+	-	-	-	-	-	-	-	+	-	-	-	-	-	-	-	-	-	-	-	-	-	-	-	-	-	-	-	-	-	-	+	+	-	-		-	-	-	-	-	-
B25	Human	Diseases of the digestive system	K52.8	Other specified noninfective gastroenteritis and colitis	University Hospital Brno	A	Ib, mM, mV	+	+	-	-	-	-	-	-	+	-	-	-	-	-	-	-	-	-	-	-	-	-	-	-	-	-	-	-	-	-	-	+	+	-	-	-	-	-	-	-	-	-
B26	Human	Certain infectious and parasitic diseases	A08.5	Viral and other specified intestinal infections; other specified intestinal infections	University Hospital Brno	D	Ib, mH47, mM	-	+	+	-	-	-	-	-	+	-	-	-	-	-	-	-	-	-	-	-	-	-	-	-	-	-	-	-	-	-	-	+	+	-	-	-	-	-	-	-	-	-
B27	Human	Diseases of the digestive system	K50.8	Crohn disease [regional enteritis]; Other Crohn disease	University Hospital Brno	B1	Ib, mB17	-	-	-	+	-	-	-	-	+	-	-	-	-	-	-	-	-	-	-	-	-	-	-	-	-	-	-	-	-	-	-	+	+	-	-	-	-	-	-	-	-	-
B28	Human	Factors influencing health status and contact with health services	Z03.9	Observation for suspected disease or condition, unspecified	University Hospital Brno	A	Ib, E7	-	-	-	-	-	-	-	-	+	-	-	-	-	-	-	-	-	-	+	-	-	-	-	-	-	-	-	-	-	-	-	-	-	-	-	-	-	-	-	-	-	-
B29	Human	Certain infectious and parasitic diseases	A09.0	Other and unspecified gastroenteritis of infectious origin	University Hospital Brno	A	Ib	-	-	-	-	-	-	-	-	+	-	-	-	-	-	-	-	-	-	-	-	-	-	-	-	-	-	-	-	-	-	-	-	-	-	-	-	-	-	-	-	-	-
B30	Human	Symptoms, signs and abnormal clinical and laboratory findings, not elsewhere classified	R10.4	Abdominal and pelvic pain; other and unspecified abdominal pain	University Hospital Brno	B1	Ib	-	-	-	-	-	-	-	-	+	-	-	-	-	-	-	-	-	-	-	-	-	-	-	-	-	-	-	-	-	-	-	+	+	-	-	-	-	-	-	-	-	-
B31	Human	Symptoms, signs and abnormal clinical and laboratory findings, not elsewhere classified	R56.0	Febrile convulsions	University Hospital Brno	A	Ib	-	-	-	-	-	-	-	-	+	-	-	-	-	-	-	-	-	-	-	-	-	-	-	-	-	-	-	-	-	-	-	+	+	-	-	-	-	-	-	-	-	-
B32	Human	Certain infectious and parasitic diseases	A08.5	Viral and other specified intestinal infections; other specified intestinal infections	University Hospital Brno	A	Ib	-	-	-	-	-	-	-	-	+	-	-	-	-	-	-	-	-	-	-	-	-	-	-	-	-	-	-	-	-	-	-	+	+	-	-	-	-	-	-	-	-	-
B33	Human	Certain infectious and parasitic diseases	A09.0	Other and unspecified gastroenteritis of infectious origin	University Hospital Brno	A	Ib	-	-	-	-	-	-	-	-	+	-	-	-	-	-	-	-	-	-	-	-	-	-	-	-	-	-	-	-	-	-	-	+	+	-	-	-	-	-	-	-	-	-
B34	Human	Diseases of the genitourinary system	N10	Acute tubulo-interstitial nephritis	University Hospital Brno	A	Ib	-	-	-	-	-	-	-	-	+	-	-	-	-	-	-	-	-	-	-	-	-	-	-	-	-	-	-	-	-	-	-	+	+	-	-	-	-	-	-	-	-	-
B35	Human	Symptoms, signs and abnormal clinical and laboratory findings, not elsewhere classified	R56.0	Febrile convulsions	University Hospital Brno	D	Ia, Y	-	-	-	-	-	-	-	+	-	-	-	-	-	-	-	-	-	-	-	-	-	-	-	-	-	-	-	+	-	-	-	+	+	-	-	-	-	-	-	-	-	-
B36	Human	Diseases of the musculoskeletal system and connective tissue	M13.0	Polyarthritis, unspecified	University Hospital Brno	D	Ia, mV, C7, J25	+	-	-	-	+	+	-	+	-	-	-	-	-	-	-	-	-	-	-	-	-	-	-	-	-	-	-	-	-	-	-	+	+	-	-	-	-	-	-	-	-	-
B37	Human	Certain infectious and parasitic diseases	A08.5	Viral and other specified intestinal infections; other specified intestinal infections	University Hospital Brno	A	Ia, mV	+	-	-	-	-	-	-	+	-	-	-	-	-	-	-	-	-	-	-	-	-	-	-	-	-	-	-	-	-	-	-	+	+	-	-	-	-	-	-	-	-	-
B38	Human	Certain infectious and parasitic diseases	A09.0	Other and unspecified gastroenteritis of infectious origin	University Hospital Brno	A	Ia, mV	+	-	-	-	-	-	-	+	-	-	-	-	-	-	-	-	-	-	-	-	-	-	-	-	-	-	-	-	-	-	-	+	+	-	-	-	-	-	-	-	-	-
B39	Human	Certain infectious and parasitic diseases	A08.5	Viral and other specified intestinal infections; other specified intestinal infections	University Hospital Brno	A	mV	+	-	-	-	-	-	-	-	-	-	-	-	-	-	-	-	-	-	-	-	-	-	-	-	-	-	-	-	-	-	-	+	+	-	-	-	-	-	-	-	-	-
B40	Human	Certain infectious and parasitic diseases	A09.0	Other and unspecified gastroenteritis of infectious origin	University Hospital Brno	D	Ia, mV	+	-	-	-	-	-	-	+	-	-	-	-	-	-	-	-	-	-	-	-	-	-	-	-	-	-	-	-	-	-	-	-	-	-	-		-	-	-	-	-	-
B41	Human	Neoplasms	C71.1	Malignant neoplasm of brain; Frontal lobe	University Hospital Brno	B2	Ia, mV	+	-	-	-	-	-	-	+	-	-	-	-	-	-	-	-	-	-	-	-	-	-	-	-	-	-	-	-	-	-	-	+	+	-	-		-	-	-	-	-	-
B42	Human	Certain infectious and parasitic diseases	A09.0	Other and unspecified gastroenteritis of infectious origin	University Hospital Brno	A	Ia, mV	+	-	-	-	-	-	-	+	-	-	-	-	-	-	-	-	-	-	-	-	-	-	-	-	-	-	-	-	-	-	-	-	-	-	-		-	-	-	-	-	-
B43	Human	Mental and behavioural disorders	F06.4	Other mental disorders due to brain damage and dysfunction and to physical disease; Organic anxiety disorder	University Hospital Brno	A	Ia, mV	+	-	-	-	-	-	-	+	-	-	-	-	-	-	-	-	-	-	-	-	-	-	-	-	-	-	-	-	-	-	-	+	+	-	-		-	-	-	-	-	-
B44	Human	Endocrine, nutritional and metabolic diseases	E86	Volume depletion	University Hospital Brno	B2	Ia, mM	-	+	-	-	-	-	-	+	-	-	-	-	-	-	-	-	-	-	-	-	-	-	-	-	-	-	-	-	-	-	-	+	+	-	-		-	-	-	-	-	-
B45	Human	Endocrine, nutritional and metabolic diseases	E86	Volume depletion	University Hospital Brno	B2	Ia, mM	-	+	-	-	-	-	-	+	-	-	-	-	-	-	-	-	-	-	-	-	-	-	-	-	-	-	-	-	-	-	-	+	+	-	-		-	-	-	-	-	-
B46	Human	Certain infectious and parasitic diseases	A09.0	Other and unspecified gastroenteritis of infectious origin	University Hospital Brno	B2	Ia, M, mH47	-	-	+	-	-	-	-	+	-	-	-	-	-	-	-	-	-	-	-	-	-	-	-	+	-	-	-	-	-	-	-	+	+	-	-		-	-	-	-	-	-
B47	Human	Endocrine, nutritional and metabolic diseases	E86	Volume depletion	University Hospital Brno	B2	Ia, H47	-	-	+	-	-	-	-	+	-	-	-	-	-	-	-	-	-	-	-	-	-	-	-	-	-	-	-	-	-	-	-	+	+	-	-	-	-	-	-	-	-	-
B48	Human	Certain infectious and parasitic diseases	A09.0	Other and unspecified gastroenteritis of infectious origin	University Hospital Brno	A	Ia, M, B, K, mV, H47	+	-	+	-	-	-	-	+	-	-	+	-	-	-	-	-	-	-	-	-	-	+	-	+	-	-	-	-	-	-	-	-	-	-	-		-	-	-	-	-	-
B49	Human	Certain infectious and parasitic diseases	A08.5	Viral and other specified intestinal infections; other specified intestinal infections	University Hospital Brno	A	Ia, M, B	-	-	-	-	-	-	-	+	-	-	+	-	-	-	-	-	-	-	-	-	-	-	-	+	-	-	-	-	-	-	-	+	+	-	-	-	-	-	-	-	-	-
B50	Human	Certain infectious and parasitic diseases	A09.0	Other and unspecified gastroenteritis of infectious origin	University Hospital Brno	D	Ia, M, B	-	-	-	-	-	-	-	+	-	-	+	-	-	-	-	-	-	-	-	-	-	-	-	+	-	-	-	-	-	-	-	+	+	-	-	-	-	-	-	-	-	-
B51	Human	Certain infectious and parasitic diseases	A09.0	Other and unspecified gastroenteritis of infectious origin	University Hospital Brno	A	Ia, M	-	-	-	-	-	-	-	+	-	-	-	-	-	-	-	-	-	-	-	-	-	-	-	+	-	-	-	-	-	-	-	-	-	-	-	-	-	-	-	-	-	-
B52	Human	Certain infectious and parasitic diseases	A09.0	Other and unspecified gastroenteritis of infectious origin	University Hospital Brno	A	Ia, M	-	-	-	-	-	-	-	+	-	-	-	-	-	-	-	-	-	-	-	-	-	-	-	+	-	-	-	-	-	-	-	-	-	-	-	-	-	-	-	-	-	-
B53	Human	Endocrine, nutritional and metabolic diseases	E86	Volume depletion	University Hospital Brno	A	Ia, M	-	-	-	-	-	-	-	+	-	-	-	-	-	-	-	-	-	-	-	-	-	-	-	+	-	-	-	-	-	-	-	+	+	-	-	-	-	-	-	-	-	-
B54	Human	Diseases of the digestive system	K30	Functional dyspepsia	University Hospital Brno	A	Ia, E1	-	-	-	-	-	-	-	+	-	-	-	-	+	-	-	-	-	-	-	-	-	-	-	-	-	-	-	-	-	-	-	+	+	-	-	-	-	-	-	-	-	-
B55	Human	Symptoms, signs and abnormal clinical and laboratory findings, not elsewhere classified	R55	Syncope and collapse	University Hospital Brno	B2	Ia, E1	-	-	-	-	-	-	-	+	-	-	-	-	+	-	-	-	-	-	-	-	-	-	-	-	-	-	-	-	-	-	-	+	+	-	-	-	-	-	-	-	-	-
B56	Human	Certain infectious and parasitic diseases	A09.0	Other and unspecified gastroenteritis of infectious origin	University Hospital Brno	D	Ia, E1	-	-	-	-	-	-	-	+	-	-	-	-	+	-	-	-	-	-	-	-	-	-	-	-	-	-	-	-	-	-	-	+	+	-	-	-	-	-	-	-	-	-
B57	Human	Mental and behavioural disorders	F70.8	Disorders of aromatic amino-acid metabolism; Other disorders of aromatic amino-acid metabolism	University Hospital Brno	A	Ia, B	-	-	-	-	-	-	-	+	-	-	+	-	-	-	-	-	-	-	-	-	-	-	-	-	-	-	-	-	-	-	-	+	+	-	-		-	-	-	-	-	-
B58	Human	Diseases of the digestive system	K90.4	Malabsorption due to intolerance, not elsewhere classified	University Hospital Brno	A	Ia, 5/10	-	-	-	-	-	-	-	+	-	-	-	-	-	-	-	-	-	-	-	-	-	-	-	-	-	-	-	-	+	-	-	+	+	-	-		-	-	-	-	-	-
B59	Human	Symptoms, signs and abnormal clinical and laboratory findings, not elsewhere classified	R10.4	Abdominal and pelvic pain; other and unspecified abdominal pain	University Hospital Brno	A	B	-	-	-	-	-	-	-	-	-	-	+	-	-	-	-	-	-	-	-	-	-	-	-	-	-	-	-	-	-	-	-	+	+	-	-	-	-	-	-	-	-	-
B60	Human	Certain infectious and parasitic diseases	A09.0	Other and unspecified gastroenteritis of infectious origin	University Hospital Brno	A	Ia	-	-	-	-	-	-	-	+	-	-	-	-	-	-	-	-	-	-	-	-	-	-	-	-	-	-	-	-	-	-	-	+	+	-	-	-	-	-	-	-	-	-
B61	Human	Certain infectious and parasitic diseases	A09.0	Other and unspecified gastroenteritis of infectious origin	University Hospital Brno	D	Ia	-	-	-	-	-	-	-	+	-	-	-	-	-	-	-	-	-	-	-	-	-	-	-	-	-	-	-	-	-	-	-	+	+	-	-	-	-	-	-	-	-	-
B62	Human	Certain infectious and parasitic diseases	A09.0	Other and unspecified gastroenteritis of infectious origin	University Hospital Brno	B1	Ia	-	-	-	-	-	-	-	+	-	-	-	-	-	-	-	-	-	-	-	-	-	-	-	-	-	-	-	-	-	-	-	+	+	-	-	-	-	-	-	-	-	-
B63	Human	Diseases of the digestive system	K51.0	Ulcerative (chronic) pancolitis	University Hospital Brno	B1	Ia	-	-	-	-	-	-	-	+	-	-	-	-	-	-	-	-	-	-	-	-	-	-	-	-	-	-	-	-	-	-	-	+	+	-	-	-	-	-	-	-	-	-
B64	Human	Endocrine, nutritional and metabolic diseases	E74.3	Other disorders of intestinal carbohydrate absorption	University Hospital Brno	B2	Ia	-	-	-	-	-	-	-	+	-	-	-	-	-	-	-	-	-	-	-	-	-	-	-	-	-	-	-	-	-	-	-	+	+	-	-	-	-	-	-	-	-	-
B65	Human	Certain infectious and parasitic diseases	A09.0	Other and unspecified gastroenteritis of infectious origin	University Hospital Brno	D	Ia	-	-	-	-	-	-	-	+	-	-	-	-	-	-	-	-	-	-	-	-	-	-	-	-	-	-	-	-	-	-	-	+	+	-	-	-	-	-	-	-	-	-
B66	Human	Endocrine, nutritional and metabolic diseases	E86	Volume depletion	University Hospital Brno	B1	Ia	-	-	-	-	-	-	-	+	-	-	-	-	-	-	-	-	-	-	-	-	-	-	-	-	-	-	-	-	-	-	-	-	-	-	-	-	-	-	-	-	-	-
B67	Human	Endocrine, nutritional and metabolic diseases	E86	Volume depletion	University Hospital Brno	A	Ia	-	-	-	-	-	-	-	+	-	-	-	-	-	-	-	-	-	-	-	-	-	-	-	-	-	-	-	-	-	-	-	+	+	-	-	-	-	-	-	-	-	-
B68	Human	Certain infectious and parasitic diseases	A84.9	Tick-borne viral encephalitis, unspecified	University Hospital Brno	D	Ia	-	-	-	-	-	-	-	+	-	-	-	-	-	-	-	-	-	-	-	-	-	-	-	-	-	-	-	-	-	-	-	+	+	-	-	-	-	-	-	-	-	-
B69	Human	Diseases of the genitourinary system	N17.8	Other acute renal failure	University Hospital Brno	A	Ia	-	-	-	-	-	-	-	+	-	-	-	-	-	-	-	-	-	-	-	-	-	-	-	-	-	-	-	-	-	-	-	+	+	-	-		-	-	-	-	-	-
B70	Human	Diseases of the circulatory system	I10	Essential (primary) hypertension	University Hospital Brno	D	Ia	-	-	-	-	-	-	-	+	-	-	-	-	-	-	-	-	-	-	-	-	-	-	-	-	-	-	-	-	-	-	-	+	+	-	-		-	-	-	-	-	-
B71	Human	Certain infectious and parasitic diseases	A09.0	Other and unspecified gastroenteritis of infectious origin	University Hospital Brno	D	Ia	-	-	-	-	-	-	-	+	-	-	-	-	-	-	-	-	-	-	-	-	-	-	-	-	-	-	-	-	-	-	-	+	+	-	-		-	-	-	-	-	-
B72	Human	Certain infectious and parasitic diseases	A09.0	Other and unspecified gastroenteritis of infectious origin	University Hospital Brno	D	Ia	-	-	-	-	-	-	-	+	-	-	-	-	-	-	-	-	-	-	-	-	-	-	-	-	-	-	-	-	-	-	-	+	+	-	-		-	-	-	-	-	-
B73	Human	Certain infectious and parasitic diseases	A09.0	Other and unspecified gastroenteritis of infectious origin	University Hospital Brno	B2	Ia	-	-	-	-	-	-	-	+	-	-	-	-	-	-	-	-	-	-	-	-	-	-	-	-	-	-	-	-	-	-	-	+	+	-	-		-	-	-	-	-	-
B74	Human	Certain infectious and parasitic diseases	A09.0	Other and unspecified gastroenteritis of infectious origin	University Hospital Brno	A	Ia	-	-	-	-	-	-	-	+	-	-	-	-	-	-	-	-	-	-	-	-	-	-	-	-	-	-	-	-	-	-	-	+	+	-	-		-	-	-	-	-	-
B75	Human	Certain infectious and parasitic diseases	A09.0	Other and unspecified gastroenteritis of infectious origin	University Hospital Brno	A	Ia	-	-	-	-	-	-	-	+	-	-	-	-	-	-	-	-	-	-	-	-	-	-	-	-	-	-	-	-	-	-	-	+	+	-	-		-	-	-	-	-	-
B76	Human	Injury, poisoning and certain other consequences of external causes	S06.4	Epidural haemorrhage	University Hospital Brno	A	Ia	-	-	-	-	-	-	-	+	-	-	-	-	-	-	-	-	-	-	-	-	-	-	-	-	-	-	-	-	-	-	-	-	-	-	-		-	-	-	-	-	-
B77	Human	Certain infectious and parasitic diseases	A08.5	Viral and other specified intestinal infections; other specified intestinal infections	University Hospital Brno	B2	Ia	-	-	-	-	-	-	-	+	-	-	-	-	-	-	-	-	-	-	-	-	-	-	-	-	-	-	-	-	-	-	-	+	+	-	-		-	-	-	-	-	-
B78	Human	Certain infectious and parasitic diseases	A08.5	Viral and other specified intestinal infections; other specified intestinal infections	University Hospital Brno	B1	Ia	-	-	-	-	-	-	-	+	-	-	-	-	-	-	-	-	-	-	-	-	-	-	-	-	-	-	-	-	-	-	-	+	+	-	-		-	-	-	-	-	-
B79	Human	Injury, poisoning and certain other consequences of external causes	S82.7	Multiple fractures of lower leg	University Hospital Brno	B1	H47, mM	-	+	+	-	-	-	-	-	-	-	-	-	-	-	-	-	-	-	-	-	-	-	-	-	-	-	-	-	-	-	-	+	+	-	-	-	-	-	-	-	-	-
B80	Human	Diseases of the digestive system	K29.7	Gastritis, unspecified	University Hospital Brno	A	H47	-	-	+	-	-	-	-	-	-	-	-	-	-	-	-	-	-	-	-	-	-	-	-	-	-	-	-	-	-	-	-	+	+	-	-	-	-	-	-	-	-	-
B81	Human	Certain infectious and parasitic diseases	A08.5	Viral and other specified intestinal infections; other specified intestinal infections	University Hospital Brno	A	H47	-	-	+	-	-	-	-	-	-	-	-	-	-	-	-	-	-	-	-	-	-	-	-	-	-	-	-	-	-	-	-	-	-	-	-	-	-	-	-	-	-	-
B82	Human	Endocrine, nutritional and metabolic diseases	E86	Volume depletion	University Hospital Brno	B2	H47	-	-	+	-	-	-	-	-	-	-	-	-	-	-	-	-	-	-	-	-	-	-	-	-	-	-	-	-	-	-	-	-	-	-	-	-	-	-	-	-	-	-
B83	Human	Endocrine, nutritional and metabolic diseases	E86	Volume depletion	University Hospital Brno	A	mM	-	+	-	-	-	-	-	-	-	-	-	-	-	-	-	-	-	-	-	-	-	-	-	-	-	-	-	-	-	-	-	+	+	-	-	-	-	-	-	-	-	-
B84	Human	Diseases of the digestive system	K90.0	Coeliac disease	University Hospital Brno	B2	H47	-	-	+	-	-	-	-	-	-	-	-	-	-	-	-	-	-	-	-	-	-	-	-	-	-	-	-	-	-	-	-	+	+	-	-	-	-	-	-	-	-	-
B85	Human	Certain infectious and parasitic diseases	A08.5	Viral and other specified intestinal infections; other specified intestinal infections	University Hospital Brno	A	H47, E7	-	-	+	-	-	-	-	-	-	-	-	-	-	-	-	-	-	-	+	-	-	-	-	-	-	-	-	-	-	-	-	-	-	-	-		-	-	-	-	-	-
B86	Human	Certain infectious and parasitic diseases	A09.0	Other and unspecified gastroenteritis of infectious origin	University Hospital Brno	D	H47	-	-	+	-	-	-	-	-	-	-	-	-	-	-	-	-	-	-	-	-	-	-	-	-	-	-	-	-	-	-	-	+	+	-	-		-	-	-	-	-	-
B87	Human	Factors influencing health status and contact with health services	R10.4	Abdominal and pelvic pain; other and unspecified abdominal pain	University Hospital Brno	A	E7	-	-	-	-	-	-	-	-	-	-	-	-	-	-	-	-	-	-	+	-	-	-	-	-	-	-	-	-	-	-	-	+	+	-	-		-	-	-	-	-	-
B88	Human	Certain infectious and parasitic diseases	A08.5	Viral and other specified intestinal infections; other specified intestinal infections	University Hospital Brno	D	E2	-	-	-	-	-	-	-	-	-	-	-	-	-	+	-	-	-	-	-	-	-	-	-	-	-	-	-	-	-	-	-	+	+	-	-	-	-	-	-	-	-	-
B89	Human	Diseases of the digestive system	K52.9	Noninfective gastroenteritis and colitis, unspecified	University Hospital Brno	D	E1, N, B17	-	-	-	+	-	-	-	-	-	-	-	-	+	-	-	-	-	-	-	-	-	-	-	-	+	-	-	-	-	-	-	+	+	-	-	-	-	-	-	-	-	-
B90	Human	Factors influencing health status and contact with health services	Z03.9	Observation for suspected disease or condition, unspecified	University Hospital Brno	D	E1, mB17, mM	-	+	-	+	-	-	-	-	-	-	-	-	+	-	-	-	-	-	-	-	-	-	-	-	-	-	-	-	-	-	-	+	+	-	-		-	-	-	-	-	-
B91	Human	Certain infectious and parasitic diseases	A09.0	Other and unspecified gastroenteritis of infectious origin	University Hospital Brno	A	E1, Ia, mV	+	-	-	-	-	-	-	+	-	-	-	-	+	-	-	-	-	-	-	-	-	-	-	-	-	-	-	-	-	-	-	+	+	-	-	-	-	-	-	-	-	-
B92	Human	Diseases of the nervous system	G04.9	Encephalitis, myelitis and encephalomyelitis, unspecified	University Hospital Brno	B2	E1, Ia, mH47, mM	-	+	+	-	-	-	-	+	-	-	-	-	+	-	-	-	-	-	-	-	-	-	-	-	-	-	-	-	-	-	-	+	+	-	-		-	-	-	-	-	-
B93	Human	Neoplasms	C41.9	Malignant neoplasm of bone and articular cartilage of other and unspecified sites; Bone and articular cartilage, unspecified	University Hospital Brno	D	E1, B17	-	-	-	+	-	-	-	-	-	-	-	-	+	-	-	-	-	-	-	-	-	-	-	-	-	-	-	-	-	-	-	+	+	-	-	-	-	-	-	-	-	-
B94	Human	Symptoms, signs and abnormal clinical and laboratory findings, not elsewhere classified	R10.4	Abdominal and pelvic pain; other and unspecified abdominal pain	University Hospital Brno	B2	E1, B17	-	-	-	+	-	-	-	-	-	-	-	-	+	-	-	-	-	-	-	-	-	-	-	-	-	-	-	-	-	-	-	+	+	-	-		-	-	-	-	-	-
B95	Human	Diseases of the digestive system	K30.0	Functional dyspepsia	University Hospital Brno	D	E1	-	-	-	-	-	-	-	-	-	-	-	-	+	-	-	-	-	-	-	-	-	-	-	-	-	-	-	-	-	-	-	+	+	-	-	-	-	-	-	-	-	-
B96	Human	Endocrine, nutritional and metabolic diseases	E86	Volume depletion	University Hospital Brno	B2	E1	-	-	-	-	-	-	-	-	-	-	-	-	+	-	-	-	-	-	-	-	-	-	-	-	-	-	-	-	-	-	-	+	+	-	-	-	-	-	-	-	-	-
B97	Human	Symptoms, signs and abnormal clinical and laboratory findings, not elsewhere classified	R45.1	Restlessness and agitation	University Hospital Brno	D	E1	-	-	-	-	-	-	-	-	-	-	-	-	+	-	-	-	-	-	-	-	-	-	-	-	-	-	-	-	-	-	-	+	+	-	-	-	-	-	-	-	-	-
B98	Human	Endocrine, nutritional and metabolic diseases	E86	Volume depletion	University Hospital Brno	B2	E1	-	-	-	-	-	-	-	-	-	-	-	-	+	-	-	-	-	-	-	-	-	-	-	-	-	-	-	-	-	-	-	+	+	-	-	-	-	-	-	-	-	-
B99	Human	Diseases of the digestive system	K30	Functional dyspepsia	University Hospital Brno	B1	E1	-	-	-	-	-	-	-	-	-	-	-	-	+	-	-	-	-	-	-	-	-	-	-	-	-	-	-	-	-	-	-	+	+	-	-		-	-	-	-	-	-
B100	Human	Endocrine, nutritional and metabolic diseases	E86	Volume depletion	University Hospital Brno	D	E1	-	-	-	-	-	-	-	-	-	-	-	-	+	-	-	-	-	-	-	-	-	-	-	-	-	-	-	-	-	-	-	+	+	-	-		-	-	-	-	-	-
B101	Human	Diseases of the digestive system	K50.8	Crohn disease [regional enteritis]; Other Crohn disease	University Hospital Brno	A	E1	-	-	-	-	-	-	-	-	-	-	-	-	+	-	-	-	-	-	-	-	-	-	-	-	-	-	-	-	-	-	-	+	+	-	-		-	-	-	-	-	-
B102	Human	Certain infectious and parasitic diseases	A08.5	Viral and other specified intestinal infections; other specified intestinal infections	University Hospital Brno	D	B17	-	-	-	+	-	-	-	-	-	-	-	-	-	-	-	-	-	-	-	-	-	-	-	-	-	-	-	-	-	-	-	+	+	-	-	-	-	-	-	-	-	-
B103	Human	Certain infectious and parasitic diseases	A09.0	Other and unspecified gastroenteritis of infectious origin	University Hospital Brno	D	B17	-	-	-	+	-	-	-	-	-	-	-	-	-	-	-	-	-	-	-	-	-	-	-	-	-	-	-	-	-	-	-	+	+	-	-	-	-	-	-	-	-	-
B104	Human	Diseases of the skin and subcutaneous tissue	L27.2	Dermatitis due to ingested food	University Hospital Brno	A	B17	-	-	-	+	-	-	-	-	-	-	-	-	-	-	-	-	-	-	-	-	-	-	-	-	-	-	-	-	-	-	-	+	+	-	-		-	-	-	-	-	-
B105	Human	Certain infectious and parasitic diseases	A08.5	Viral and other specified intestinal infections; other specified intestinal infections	University Hospital Brno	A	-	-	-	-	-	-	-	-	-	-	-	-	-	-	-	-	-	-	-	-	-	-	-	-	-	-	-	-	-	-	-	-	+	+	-	-		-	-	-	-	-	-
B106	Human	Certain infectious and parasitic diseases	A08.5	Viral and other specified intestinal infections; other specified intestinal infections	University Hospital Brno	A	-	-	-	-	-	-	-	-	-	-	-	-	-	-	-	-	-	-	-	-	-	-	-	-	-	-	-	-	-	-	-	-	+	+	-	-	-	-	-	-	-	-	-
B107	Human	Factors influencing health status and contact with health services	Z03.8	Observation for other suspected diseases and conditions	University Hospital Brno	B1	-	-	-	-	-	-	-	-	-	-	-	-	-	-	-	-	-	-	-	-	-	-	-	-	-	-	-	-	-	-	-	-	+	+	-	-	-	-	-	-	-	-	-
B108	Human	Neoplasms	C34.1	Malignant neoplasm of bronchus and lung; upper lobe, bronchus or lung	University Hospital Brno	B2	-	-	-	-	-	-	-	-	-	-	-	-	-	-	-	-	-	-	-	-	-	-	-	-	-	-	-	-	-	-	-	-	+	+	-	-	-	-	-	-	-	-	-
B109	Human	Diseases of the digestive system	K59.0	Constipation	University Hospital Brno	A	-	-	-	-	-	-	-	-	-	-	-	-	-	-	-	-	-	-	-	-	-	-	-	-	-	-	-	-	-	-	-	-	-	-	-	-	-	-	-	-	-	-	-
B110	Human	Symptoms, signs and abnormal clinical and laboratory findings, not elsewhere classified	R50.9	Fever, unspecified	University Hospital Brno	A	-	-	-	-	-	-	-	-	-	-	-	-	-	-	-	-	-	-	-	-	-	-	-	-	-	-	-	-	-	-	-	-	+	+	-	-	-	-	-	-	-	-	-
B111	Human	Certain infectious and parasitic diseases	A08.5	Viral and other specified intestinal infections; other specified intestinal infections	University Hospital Brno	A	-	-	-	-	-	-	-	-	-	-	-	-	-	-	-	-	-	-	-	-	-	-	-	-	-	-	-	-	-	-	-	-	+	+	-	-	-	-	-	-	-	-	-
B112	Human	Certain infectious and parasitic diseases	A08.5	Viral and other specified intestinal infections; other specified intestinal infections	University Hospital Brno	D	-	-	-	-	-	-	-	-	-	-	-	-	-	-	-	-	-	-	-	-	-	-	-	-	-	-	-	-	-	-	-	-	+	+	-	-	-	-	-	-	-	-	-
B113	Human	Diseases of the digestive system	K29.6	Other gastritis	University Hospital Brno	D	-	-	-	-	-	-	-	-	-	-	-	-	-	-	-	-	-	-	-	-	-	-	-	-	-	-	-	-	-	-	-	-	-	-	-	-	-	-	-	-	-	-	-
B114	Human	Certain infectious and parasitic diseases	A09.0	Other and unspecified gastroenteritis of infectious origin	University Hospital Brno	A	-	-	-	-	-	-	-	-	-	-	-	-	-	-	-	-	-	-	-	-	-	-	-	-	-	-	-	-	-	-	-	-	+	+	-	-	-	-	-	-	-	-	-
B115	Human	Certain infectious and parasitic diseases	A08.5	Viral and other specified intestinal infections; other specified intestinal infections	University Hospital Brno	D	-	-	-	-	-	-	-	-	-	-	-	-	-	-	-	-	-	-	-	-	-	-	-	-	-	-	-	-	-	-	-	-	+	+	-	-	-	-	-	-	-	-	-
B116	Human	Certain infectious and parasitic diseases	A09.0	Other and unspecified gastroenteritis of infectious origin	University Hospital Brno	D	-	-	-	-	-	-	-	-	-	-	-	-	-	-	-	-	-	-	-	-	-	-	-	-	-	-	-	-	-	-	-	-	+	+	-	-	-	-	-	-	-	-	-
B117	Human	Factors influencing health status and contact with health services	Z03.9	Observation for suspected disease or condition, unspecified	University Hospital Brno	B1	-	-	-	-	-	-	-	-	-	-	-	-	-	-	-	-	-	-	-	-	-	-	-	-	-	-	-	-	-	-	-	-	+	+	-	-	-	-	-	-	-	-	-
B118	Human	Certain infectious and parasitic diseases	A08.5	Viral and other specified intestinal infections; other specified intestinal infections	University Hospital Brno	B2	-	-	-	-	-	-	-	-	-	-	-	-	-	-	-	-	-	-	-	-	-	-	-	-	-	-	-	-	-	-	-	-	+	+	-	-	-	-	-	-	-	-	-
B119	Human	Certain infectious and parasitic diseases	A09.0	Other and unspecified gastroenteritis of infectious origin	University Hospital Brno	D	-	-	-	-	-	-	-	-	-	-	-	-	-	-	-	-	-	-	-	-	-	-	-	-	-	-	-	-	-	-	-	-	+	+	-	-	-	-	-	-	-	-	-
B120	Human	Certain infectious and parasitic diseases	A09.0	Other and unspecified gastroenteritis of infectious origin	University Hospital Brno	A	-	-	-	-	-	-	-	-	-	-	-	-	-	-	-	-	-	-	-	-	-	-	-	-	-	-	-	-	-	-	-	-	+	+	-	-	-	-	-	-	-	-	-
B121	Human	Diseases of the digestive system	K90.9	Intestinal malabsorption, unspecified	University Hospital Brno	A	-	-	-	-	-	-	-	-	-	-	-	-	-	-	-	-	-	-	-	-	-	-	-	-	-	-	-	-	-	-	-	-	+	+	-	-	-	-	-	-	-	-	-
B122	Human	Diseases of the digestive system	K30	Functional dyspepsia	University Hospital Brno	B1	-	-	-	-	-	-	-	-	-	-	-	-	-	-	-	-	-	-	-	-	-	-	-	-	-	-	-	-	-	-	-	-	+	+	-	-	-	-	-	-	-	-	-
B123	Human	Endocrine, nutritional and metabolic diseases	E11.6	Type 2 diabetes mellitus; With other specified complications	University Hospital Brno	D	-	-	-	-	-	-	-	-	-	-	-	-	-	-	-	-	-	-	-	-	-	-	-	-	-	-	-	-	-	-	-	-	+	+	-	-	-	-	-	-	-	-	-
B124	Human	Certain infectious and parasitic diseases	A08.5	Viral and other specified intestinal infections; other specified intestinal infections	University Hospital Brno	A	-	-	-	-	-	-	-	-	-	-	-	-	-	-	-	-	-	-	-	-	-	-	-	-	-	-	-	-	-	-	-	-	+	+	-	-	-	-	-	-	-	-	-
B125	Human	Diseases of the skin and subcutaneous tissue	L28.0	Lichen simplex chronicus	University Hospital Brno	D	-	-	-	-	-	-	-	-	-	-	-	-	-	-	-	-	-	-	-	-	-	-	-	-	-	-	-	-	-	-	-	-	+	+	-	-	-	-	-	-	-	-	-
B126	Human	Certain infectious and parasitic diseases	A08.5	Viral and other specified intestinal infections; other specified intestinal infections	University Hospital Brno	B1	-	-	-	-	-	-	-	-	-	-	-	-	-	-	-	-	-	-	-	-	-	-	-	-	-	-	-	-	-	-	-	-	+	+	-	-	-	-	-	-	-	-	-
B127	Human	Certain infectious and parasitic diseases	A09.0	Other and unspecified gastroenteritis of infectious origin	University Hospital Brno	B1	-	-	-	-	-	-	-	-	-	-	-	-	-	-	-	-	-	-	-	-	-	-	-	-	-	-	-	-	-	-	-	-	+	+	-	-	-	-	-	-	-	-	-
B128	Human	Certain infectious and parasitic diseases	A08.5	Viral and other specified intestinal infections; other specified intestinal infections	University Hospital Brno	A	-	-	-	-	-	-	-	-	-	-	-	-	-	-	-	-	-	-	-	-	-	-	-	-	-	-	-	-	-	-	-	-	+	+	-	-	-	-	-	-	-	-	-
B129	Human	Diseases of the digestive system	K30	Functional dyspepsia	University Hospital Brno	B2	-	-	-	-	-	-	-	-	-	-	-	-	-	-	-	-	-	-	-	-	-	-	-	-	-	-	-	-	-	-	-	-	+	+	-	-	-	-	-	-	-	-	-
B130	Human	Diseases of the digestive system	K30	Functional dyspepsia	University Hospital Brno	B2	-	-	-	-	-	-	-	-	-	-	-	-	-	-	-	-	-	-	-	-	-	-	-	-	-	-	-	-	-	-	-	-	+	+	-	-	-	-	-	-	-	-	-
B131	Human	Diseases of the digestive system	K50.8	Crohn disease [regional enteritis]; Other Crohn disease	University Hospital Brno	B1	-	-	-	-	-	-	-	-	-	-	-	-	-	-	-	-	-	-	-	-	-	-	-	-	-	-	-	-	-	-	-	-	+	+	-	-	-	-	-	-	-	-	-
B132	Human	Diseases of the digestive system	K50.8	Crohn disease [regional enteritis]; Other Crohn disease	University Hospital Brno	A	-	-	-	-	-	-	-	-	-	-	-	-	-	-	-	-	-	-	-	-	-	-	-	-	-	-	-	-	-	-	-	-	+	+	-	-	-	-	-	-	-	-	-
B133	Human	Diseases of the digestive system	K90.0	Coeliac disease	University Hospital Brno	A	-	-	-	-	-	-	-	-	-	-	-	-	-	-	-	-	-	-	-	-	-	-	-	-	-	-	-	-	-	-	-	-	+	+	-	-	-	-	-	-	-	-	-
B134	Human	Mental and behavioural disorders	F50.0	Anorexia nervosa	University Hospital Brno	D	-	-	-	-	-	-	-	-	-	-	-	-	-	-	-	-	-	-	-	-	-	-	-	-	-	-	-	-	-	-	-	-	+	+	-	-	-	-	-	-	-	-	-
B135	Human	Diseases of the digestive system	K30	Functional dyspepsia	University Hospital Brno	B1	-	-	-	-	-	-	-	-	-	-	-	-	-	-	-	-	-	-	-	-	-	-	-	-	-	-	-	-	-	-	-	-	+	+	-	-	-	-	-	-	-	-	-
B136	Human	Neoplasms	C91.0	Acute lymphoblastic leukaemia [ALL]	University Hospital Brno	B1	-	-	-	-	-	-	-	-	-	-	-	-	-	-	-	-	-	-	-	-	-	-	-	-	-	-	-	-	-	-	-	-	-	-	-	-	-	-	-	-	-	-	-
B137	Human	Certain infectious and parasitic diseases	A09.0	Other and unspecified gastroenteritis of infectious origin	University Hospital Brno	A	-	-	-	-	-	-	-	-	-	-	-	-	-	-	-	-	-	-	-	-	-	-	-	-	-	-	-	-	-	-	-	-	+	+	-	-	-	-	-	-	-	-	-
B138	Human	Certain infectious and parasitic diseases	A08.5	Viral and other specified intestinal infections; other specified intestinal infections	University Hospital Brno	D	-	-	-	-	-	-	-	-	-	-	-	-	-	-	-	-	-	-	-	-	-	-	-	-	-	-	-	-	-	-	-	-	+	+	-	-	-	-	-	-	-	-	-
B139	Human	Certain infectious and parasitic diseases	A09.0	Other and unspecified gastroenteritis of infectious origin	University Hospital Brno	B1	-	-	-	-	-	-	-	-	-	-	-	-	-	-	-	-	-	-	-	-	-	-	-	-	-	-	-	-	-	-	-	-	+	+	-	-	-	-	-	-	-	-	-
B140	Human	Diseases of the digestive system	K30	Functional dyspepsia	University Hospital Brno	B1	-	-	-	-	-	-	-	-	-	-	-	-	-	-	-	-	-	-	-	-	-	-	-	-	-	-	-	-	-	-	-	-	+	+	-	-	-	-	-	-	-	-	-
B141	Human	Factors influencing health status and contact with health services	Z11.8	Special screening examination for other infectious and parasitic diseases	University Hospital Brno	D	-	-	-	-	-	-	-	-	-	-	-	-	-	-	-	-	-	-	-	-	-	-	-	-	-	-	-	-	-	-	-	-	+	+	-	-	-	-	-	-	-	-	-
B142	Human	Certain infectious and parasitic diseases	A08.5	Viral and other specified intestinal infections; other specified intestinal infections	University Hospital Brno	B1	-	-	-	-	-	-	-	-	-	-	-	-	-	-	-	-	-	-	-	-	-	-	-	-	-	-	-	-	-	-	-	-	+	+	-	-	-	-	-	-	-	-	-
B143	Human	Certain infectious and parasitic diseases	A09.0	Other and unspecified gastroenteritis of infectious origin	University Hospital Brno	A	-	-	-	-	-	-	-	-	-	-	-	-	-	-	-	-	-	-	-	-	-	-	-	-	-	-	-	-	-	-	-	-	+	+	-	-	-	-	-	-	-	-	-
B144	Human	Certain infectious and parasitic diseases	A08.5	Viral and other specified intestinal infections; other specified intestinal infections	University Hospital Brno	B2	-	-	-	-	-	-	-	-	-	-	-	-	-	-	-	-	-	-	-	-	-	-	-	-	-	-	-	-	-	-	-	-	+	+	-	-	-	-	-	-	-	-	-
B145	Human	Certain infectious and parasitic diseases	A09.0	Other and unspecified gastroenteritis of infectious origin	University Hospital Brno	A	-	-	-	-	-	-	-	-	-	-	-	-	-	-	-	-	-	-	-	-	-	-	-	-	-	-	-	-	-	-	-	-	+	+	-	-	-	-	-	-	-	-	-
B146	Human	Diseases of the musculoskeletal system and connective tissue	M25.5	Pain in joint	University Hospital Brno	D	-	-	-	-	-	-	-	-	-	-	-	-	-	-	-	-	-	-	-	-	-	-	-	-	-	-	-	-	-	-	-	-	+	+	-	-	-	-	-	-	-	-	-
B147	Human	Certain infectious and parasitic diseases	A09.0	Other and unspecified gastroenteritis of infectious origin	University Hospital Brno	B2	-	-	-	-	-	-	-	-	-	-	-	-	-	-	-	-	-	-	-	-	-	-	-	-	-	-	-	-	-	-	-	-	+	+	-	-	-	-	-	-	-	-	-
B148	Human	Certain infectious and parasitic diseases	A09.0	Other and unspecified gastroenteritis of infectious origin	University Hospital Brno	D	-	-	-	-	-	-	-	-	-	-	-	-	-	-	-	-	-	-	-	-	-	-	-	-	-	-	-	-	-	-	-	-	-	-	-	-	-	-	-	-	-	-	-
B149	Human	Certain infectious and parasitic diseases	A09.0	Other and unspecified gastroenteritis of infectious origin	University Hospital Brno	D	-	-	-	-	-	-	-	-	-	-	-	-	-	-	-	-	-	-	-	-	-	-	-	-	-	-	-	-	-	-	-	-	+	+	-	-	-	-	-	-	-	-	-
B150	Human	Factors influencing health status and contact with health services	Z11.9	Special screening examination for infectious and parasitic diseases, unspecified	University Hospital Brno	D	-	-	-	-	-	-	-	-	-	-	-	-	-	-	-	-	-	-	-	-	-	-	-	-	-	-	-	-	-	-	-	-	+	+	-	-	-	-	-	-	-	-	-
B151	Human	Diseases of the digestive system	K50.8	Crohn disease [regional enteritis]; Other Crohn disease	University Hospital Brno	B2	-	-	-	-	-	-	-	-	-	-	-	-	-	-	-	-	-	-	-	-	-	-	-	-	-	-	-	-	-	-	-	-	+	+	-	-	-	-	-	-	-	-	-
B152	Human	Certain infectious and parasitic diseases	A08.5	Viral and other specified intestinal infections; other specified intestinal infections	University Hospital Brno	D	-	-	-	-	-	-	-	-	-	-	-	-	-	-	-	-	-	-	-	-	-	-	-	-	-	-	-	-	-	-	-	-	+	+	-	-	-	-	-	-	-	-	-
B153	Human	Certain infectious and parasitic diseases	A08.5	Viral and other specified intestinal infections; other specified intestinal infections	University Hospital Brno	A	-	-	-	-	-	-	-	-	-	-	-	-	-	-	-	-	-	-	-	-	-	-	-	-	-	-	-	-	-	-	-	-	+	+	-	-	-	-	-	-	-	-	-
B154	Human	Certain infectious and parasitic diseases	A08.5	Viral and other specified intestinal infections; other specified intestinal infections	University Hospital Brno	A	-	-	-	-	-	-	-	-	-	-	-	-	-	-	-	-	-	-	-	-	-	-	-	-	-	-	-	-	-	-	-	-	+	+	-	-	-	-	-	-	-	-	-
B155	Human	Certain infectious and parasitic diseases	A08.5	Viral and other specified intestinal infections; other specified intestinal infections	University Hospital Brno	A	-	-	-	-	-	-	-	-	-	-	-	-	-	-	-	-	-	-	-	-	-	-	-	-	-	-	-	-	-	-	-	-	-	-	-	-	-	-	-	-	-	-	-
B156	Human	Diseases of the digestive system	K90.8	Other intestinal malabsorption	University Hospital Brno	A	-	-	-	-	-	-	-	-	-	-	-	-	-	-	-	-	-	-	-	-	-	-	-	-	-	-	-	-	-	-	-	-	+	+	-	-	-	-	-	-	-	-	-
B157	Human	Certain infectious and parasitic diseases	A08.5	Viral and other specified intestinal infections; other specified intestinal infections	University Hospital Brno	D	-	-	-	-	-	-	-	-	-	-	-	-	-	-	-	-	-	-	-	-	-	-	-	-	-	-	-	-	-	-	-	-	+	+	-	-	-	-	-	-	-	-	-
B158	Human	Certain infectious and parasitic diseases	A09.0	Other and unspecified gastroenteritis of infectious origin	University Hospital Brno	D	-	-	-	-	-	-	-	-	-	-	-	-	-	-	-	-	-	-	-	-	-	-	-	-	-	-	-	-	-	-	-	-	+	+	-	-	-	-	-	-	-	-	-
B159	Human	Diseases of the digestive system	K29.1	Other acute gastritis	University Hospital Brno	B2	-	-	-	-	-	-	-	-	-	-	-	-	-	-	-	-	-	-	-	-	-	-	-	-	-	-	-	-	-	-	-	-	+	+	-	-	-	-	-	-	-	-	-
B160	Human	Diseases of the digestive system	K90.4	Malabsorption due to intolerance, not elsewhere classified	University Hospital Brno	D	-	-	-	-	-	-	-	-	-	-	-	-	-	-	-	-	-	-	-	-	-	-	-	-	-	-	-	-	-	-	-	-	+	+	-	-	-	-	-	-	-	-	-
B161	Human	Diseases of the respiratory system	J02.0	Streptococcal pharyngitis	University Hospital Brno	B2	-	-	-	-	-	-	-	-	-	-	-	-	-	-	-	-	-	-	-	-	-	-	-	-	-	-	-	-	-	-	-	-	+	+	-	-	-	-	-	-	-	-	-
B162	Human	Diseases of the digestive system	K50.1	Crohn's disease of large intestine	University Hospital Brno	A	-	-	-	-	-	-	-	-	-	-	-	-	-	-	-	-	-	-	-	-	-	-	-	-	-	-	-	-	-	-	-	-	+	+	-	-	-	-	-	-	-	-	-
B163	Human	Certain infectious and parasitic diseases	A08.5	Viral and other specified intestinal infections; other specified intestinal infections	University Hospital Brno	B1	-	-	-	-	-	-	-	-	-	-	-	-	-	-	-	-	-	-	-	-	-	-	-	-	-	-	-	-	-	-	-	-	+	+	-	-	-	-	-	-	-	-	-
B164	Human	Certain infectious and parasitic diseases	A08.5	Viral and other specified intestinal infections; other specified intestinal infections	University Hospital Brno	A	-	-	-	-	-	-	-	-	-	-	-	-	-	-	-	-	-	-	-	-	-	-	-	-	-	-	-	-	-	-	-	-	-	-	-	-	-	-	-	-	-	-	-
B165	Human	Factors influencing health status and contact with health services	Z01.8	Other specified special examinations	University Hospital Brno	A	-	-	-	-	-	-	-	-	-	-	-	-	-	-	-	-	-	-	-	-	-	-	-	-	-	-	-	-	-	-	-	-	+	+	-	-	-	-	-	-	-	-	-
B166	Human	Certain infectious and parasitic diseases	A08.5	Viral and other specified intestinal infections; other specified intestinal infections	University Hospital Brno	A	-	-	-	-	-	-	-	-	-	-	-	-	-	-	-	-	-	-	-	-	-	-	-	-	-	-	-	-	-	-	-	-	+	+	-	-	-	-	-	-	-	-	-
B167	Human	Certain infectious and parasitic diseases	B34.0	Adenovirus infection, unspecified site	University Hospital Brno	B2	-	-	-	-	-	-	-	-	-	-	-	-	-	-	-	-	-	-	-	-	-	-	-	-	-	-	-	-	-	-	-	-	+	+	-	-	-	-	-	-	-	-	-
B168	Human	Symptoms, signs and abnormal clinical and laboratory findings, not elsewhere classified	R10.4	Abdominal and pelvic pain; other and unspecified abdominal pain	University Hospital Brno	B2	-	-	-	-	-	-	-	-	-	-	-	-	-	-	-	-	-	-	-	-	-	-	-	-	-	-	-	-	-	-	-	-	+	+	-	-	-	-	-	-	-	-	-
B169	Human	Diseases of the digestive system	K30	Functional dyspepsia	University Hospital Brno	A	-	-	-	-	-	-	-	-	-	-	-	-	-	-	-	-	-	-	-	-	-	-	-	-	-	-	-	-	-	-	-	-	-	-	-	-	-	-	-	-	-	-	-
B170	Human	Diseases of the digestive system	K86.9	Disease of pancreas, unspecified	University Hospital Brno	D	-	-	-	-	-	-	-	-	-	-	-	-	-	-	-	-	-	-	-	-	-	-	-	-	-	-	-	-	-	-	-	-	+	+	-	-	-	-	-	-	-	-	-
B171	Human	Certain infectious and parasitic diseases	A09.0	Other and unspecified gastroenteritis of infectious origin	University Hospital Brno	A	-	-	-	-	-	-	-	-	-	-	-	-	-	-	-	-	-	-	-	-	-	-	-	-	-	-	-	-	-	-	-	-	-	-	-	-	-	-	-	-	-	-	-
B172	Human	Certain infectious and parasitic diseases	A08.5	Viral and other specified intestinal infections; other specified intestinal infections	University Hospital Brno	A	-	-	-	-	-	-	-	-	-	-	-	-	-	-	-	-	-	-	-	-	-	-	-	-	-	-	-	-	-	-	-	-	+	+	-	-	-	-	-	-	-	-	-
B173	Human	Certain infectious and parasitic diseases	A08.5	Viral and other specified intestinal infections; other specified intestinal infections	University Hospital Brno	D	-	-	-	-	-	-	-	-	-	-	-	-	-	-	-	-	-	-	-	-	-	-	-	-	-	-	-	-	-	-	-	-	+	+	-	-	-	-	-	-	-	-	-
B174	Human	Neoplasms	C18.7	Sigmoid colon	University Hospital Brno	A	-	-	-	-	-	-	-	-	-	-	-	-	-	-	-	-	-	-	-	-	-	-	-	-	-	-	-	-	-	-	-	-	-	-	-	-	-	-	-	-	-	-	-
B175	Human	Endocrine, nutritional and metabolic diseases	E84.0	Cystic fibrosis with pulmonary manifestations	University Hospital Brno	B2	-	-	-	-	-	-	-	-	-	-	-	-	-	-	-	-	-	-	-	-	-	-	-	-	-	-	-	-	-	-	-	-	+	+	-	-	-	-	-	-	-	-	-
B176	Human	Diseases of the musculoskeletal system and connective tissue	M25.5	Other joint disorders, not elsewhere classified; pain in joint	University Hospital Brno	A	-	-	-	-	-	-	-	-	-	-	-	-	-	-	-	-	-	-	-	-	-	-	-	-	-	-	-	-	-	-	-	-	+	+	-	-	-	-	-	-	-	-	-
B177	Human	Symptoms, signs and abnormal clinical and laboratory findings, not elsewhere classified	R10.4	Abdominal and pelvic pain; other and unspecified abdominal pain	University Hospital Brno	A	-	-	-	-	-	-	-	-	-	-	-	-	-	-	-	-	-	-	-	-	-	-	-	-	-	-	-	-	-	-	-	-	+	+	-	-	-	-	-	-	-	-	-
B178	Human	Diseases of the digestive system	K50.8	Crohn disease [regional enteritis]; Other Crohn disease	University Hospital Brno	A	-	-	-	-	-	-	-	-	-	-	-	-	-	-	-	-	-	-	-	-	-	-	-	-	-	-	-	-	-	-	-	-	+	+	-	-	-	-	-	-	-	-	-
B179	Human	Symptoms, signs and abnormal clinical and laboratory findings, not elsewhere classified	R53	Malaise and fatigue	University Hospital Brno	B2	-	-	-	-	-	-	-	-	-	-	-	-	-	-	-	-	-	-	-	-	-	-	-	-	-	-	-	-	-	-	-	-	+	+	-	-	-	-	-	-	-	-	-
B180	Human	Diseases of the digestive system	K51.8	Other ulcerative colitis	University Hospital Brno	A	-	-	-	-	-	-	-	-	-	-	-	-	-	-	-	-	-	-	-	-	-	-	-	-	-	-	-	-	-	-	-	-	-	-	-	-	-	-	-	-	-	-	-
B181	Human	Symptoms, signs and abnormal clinical and laboratory findings, not elsewhere classified	R11	Nausea and vomiting	University Hospital Brno	B2	-	-	-	-	-	-	-	-	-	-	-	-	-	-	-	-	-	-	-	-	-	-	-	-	-	-	-	-	-	-	-	-	+	+	-	-	-	-	-	-	-	-	-
B182	Human	Diseases of the digestive system	K90.4	Malabsorption due to intolerance, not elsewhere classified	University Hospital Brno	B1	-	-	-	-	-	-	-	-	-	-	-	-	-	-	-	-	-	-	-	-	-	-	-	-	-	-	-	-	-	-	-	-	+	+	-	-	-	-	-	-	-	-	-
B183	Human	Diseases of the digestive system	K30	Functional dyspepsia	University Hospital Brno	B2	-	-	-	-	-	-	-	-	-	-	-	-	-	-	-	-	-	-	-	-	-	-	-	-	-	-	-	-	-	-	-	-	+	+	-	-	-	-	-	-	-	-	-
B184	Human	Injury, poisoning and certain other consequences of external causes	T78.4	Adverse effects, not elsewhere classified; allergy, unspecified	University Hospital Brno	D	-	-	-	-	-	-	-	-	-	-	-	-	-	-	-	-	-	-	-	-	-	-	-	-	-	-	-	-	-	-	-	-	+	+	-	-	-	-	-	-	-	-	-
B185	Human	Certain infectious and parasitic diseases	A08.5	Viral and other specified intestinal infections; other specified intestinal infections	University Hospital Brno	B1	-	-	-	-	-	-	-	-	-	-	-	-	-	-	-	-	-	-	-	-	-	-	-	-	-	-	-	-	-	-	-	-	+	+	-	-	-	-	-	-	-	-	-
B186	Human	Certain infectious and parasitic diseases	A08.5	Viral and other specified intestinal infections; other specified intestinal infections	University Hospital Brno	A	-	-	-	-	-	-	-	-	-	-	-	-	-	-	-	-	-	-	-	-	-	-	-	-	-	-	-	-	-	-	-	-	+	+	-	-	-	-	-	-	-	-	-
B187	Human	Neoplasms	C91.0	Acute lymphoblastic leukaemia [ALL]	University Hospital Brno	B2	-	-	-	-	-	-	-	-	-	-	-	-	-	-	-	-	-	-	-	-	-	-	-	-	-	-	-	-	-	-	-	-	-	-	-	-	-	-	-	-	-	-	-
B188	Human	Certain infectious and parasitic diseases	A08.5	Viral and other specified intestinal infections; other specified intestinal infections	University Hospital Brno	B1	-	-	-	-	-	-	-	-	-	-	-	-	-	-	-	-	-	-	-	-	-	-	-	-	-	-	-	-	-	-	-	-	+	+	-	-	-	-	-	-	-	-	-
B189	Human	Certain infectious and parasitic diseases	A09.0	Other and unspecified gastroenteritis of infectious origin	University Hospital Brno	D	-	-	-	-	-	-	-	-	-	-	-	-	-	-	-	-	-	-	-	-	-	-	-	-	-	-	-	-	-	-	-	-	+	+	-	-	-	-	-	-	-	-	-
B190	Human	Endocrine, nutritional and metabolic diseases	E86	Volume depletion	University Hospital Brno	D	-	-	-	-	-	-	-	-	-	-	-	-	-	-	-	-	-	-	-	-	-	-	-	-	-	-	-	-	-	-	-	-	+	+	-	-	-	-	-	-	-	-	-
B191	Human	Certain infectious and parasitic diseases	A09.0	Other and unspecified gastroenteritis of infectious origin	University Hospital Brno	A	-	-	-	-	-	-	-	-	-	-	-	-	-	-	-	-	-	-	-	-	-	-	-	-	-	-	-	-	-	-	-	-	+	+	-	-	-	-	-	-	-	-	-
B192	Human	Certain infectious and parasitic diseases	A09.0	Other and unspecified gastroenteritis of infectious origin	University Hospital Brno	A	-	-	-	-	-	-	-	-	-	-	-	-	-	-	-	-	-	-	-	-	-	-	-	-	-	-	-	-	-	-	-	-	+	+	-	-	-	-	-	-	-	-	-
B193	Human	Certain infectious and parasitic diseases	A08.5	Viral and other specified intestinal infections; other specified intestinal infections	University Hospital Brno	B2	-	-	-	-	-	-	-	-	-	-	-	-	-	-	-	-	-	-	-	-	-	-	-	-	-	-	-	-	-	-	-	-	+	+	-	-	-	-	-	-	-	-	-
B194	Human	Endocrine, nutritional and metabolic diseases	E86	Volume depletion	University Hospital Brno	D	-	-	-	-	-	-	-	-	-	-	-	-	-	-	-	-	-	-	-	-	-	-	-	-	-	-	-	-	-	-	-	-	+	+	-	-	-	-	-	-	-	-	-
B195	Human	Certain infectious and parasitic diseases	A09.0	Other and unspecified gastroenteritis of infectious origin	University Hospital Brno	D	-	-	-	-	-	-	-	-	-	-	-	-	-	-	-	-	-	-	-	-	-	-	-	-	-	-	-	-	-	-	-	-	+	+	-	-	-	-	-	-	-	-	-
B196	Human	Endocrine, nutritional and metabolic diseases	E86	Volume depletion	University Hospital Brno	B2	-	-	-	-	-	-	-	-	-	-	-	-	-	-	-	-	-	-	-	-	-	-	-	-	-	-	-	-	-	-	-	-	-	-	-	-	-	-	-	-	-	-	-
B197	Human	Endocrine, nutritional and metabolic diseases	E86	Volume depletion	University Hospital Brno	A	-	-	-	-	-	-	-	-	-	-	-	-	-	-	-	-	-	-	-	-	-	-	-	-	-	-	-	-	-	-	-	-	+	+	-	-	-	-	-	-	-	-	-
B198	Human	Certain infectious and parasitic diseases	A09.0	Other and unspecified gastroenteritis of infectious origin	University Hospital Brno	A	-	-	-	-	-	-	-	-	-	-	-	-	-	-	-	-	-	-	-	-	-	-	-	-	-	-	-	-	-	-	-	-	+	+	-	-	-	-	-	-	-	-	-
B199	Human	Endocrine, nutritional and metabolic diseases	E86	Volume depletion	University Hospital Brno	A	-	-	-	-	-	-	-	-	-	-	-	-	-	-	-	-	-	-	-	-	-	-	-	-	-	-	-	-	-	-	-	-	+	+	-	-	-	-	-	-	-	-	-
B200	Human	Certain infectious and parasitic diseases	A09.0	Other and unspecified gastroenteritis of infectious origin	University Hospital Brno	D	-	-	-	-	-	-	-	-	-	-	-	-	-	-	-	-	-	-	-	-	-	-	-	-	-	-	-	-	-	-	-	-	+	+	-	-	-	-	-	-	-	-	-
B201	Human	Endocrine, nutritional and metabolic diseases	E86	Volume depletion	University Hospital Brno	D	-	-	-	-	-	-	-	-	-	-	-	-	-	-	-	-	-	-	-	-	-	-	-	-	-	-	-	-	-	-	-	-	+	+	-	-	-	-	-	-	-	-	-
B202	Human	Certain infectious and parasitic diseases	A09.0	Other and unspecified gastroenteritis of infectious origin	University Hospital Brno	A	-	-	-	-	-	-	-	-	-	-	-	-	-	-	-	-	-	-	-	-	-	-	-	-	-	-	-	-	-	-	-	-	+	+	-	-	-	-	-	-	-	-	-
B203	Human	Endocrine, nutritional and metabolic diseases	E86	Volume depletion	University Hospital Brno	A	-	-	-	-	-	-	-	-	-	-	-	-	-	-	-	-	-	-	-	-	-	-	-	-	-	-	-	-	-	-	-	-	+	+	-	-	-	-	-	-	-	-	-
B204	Human	Certain infectious and parasitic diseases	A09.0	Other and unspecified gastroenteritis of infectious origin	University Hospital Brno	A	-	-	-	-	-	-	-	-	-	-	-	-	-	-	-	-	-	-	-	-	-	-	-	-	-	-	-	-	-	-	-	-	+	+	-	-	-	-	-	-	-	-	-
B205	Human	Endocrine, nutritional and metabolic diseases	E86	Volume depletion	University Hospital Brno	A	-	-	-	-	-	-	-	-	-	-	-	-	-	-	-	-	-	-	-	-	-	-	-	-	-	-	-	-	-	-	-	-	+	+	-	-	-	-	-	-	-	-	-
B206	Human	Certain infectious and parasitic diseases	A09.0	Other and unspecified gastroenteritis of infectious origin	University Hospital Brno	D	-	-	-	-	-	-	-	-	-	-	-	-	-	-	-	-	-	-	-	-	-	-	-	-	-	-	-	-	-	-	-	-	+	+	-	-	-	-	-	-	-	-	-
B207	Human	Endocrine, nutritional and metabolic diseases	E86	Volume depletion	University Hospital Brno	D	-	-	-	-	-	-	-	-	-	-	-	-	-	-	-	-	-	-	-	-	-	-	-	-	-	-	-	-	-	-	-	-	+	+	-	-	-	-	-	-	-	-	-
B208	Human	Certain infectious and parasitic diseases	A09.0	Other and unspecified gastroenteritis of infectious origin	University Hospital Brno	A	-	-	-	-	-	-	-	-	-	-	-	-	-	-	-	-	-	-	-	-	-	-	-	-	-	-	-	-	-	-	-	-	+	+	-	-	-	-	-	-	-	-	-
B209	Human	Certain infectious and parasitic diseases	A09.0	Other and unspecified gastroenteritis of infectious origin	University Hospital Brno	A	-	-	-	-	-	-	-	-	-	-	-	-	-	-	-	-	-	-	-	-	-	-	-	-	-	-	-	-	-	-	-	-	+	+	-	-	-	-	-	-	-	-	-
B210	Human	Certain infectious and parasitic diseases	A09.0	Other and unspecified gastroenteritis of infectious origin	University Hospital Brno	A	-	-	-	-	-	-	-	-	-	-	-	-	-	-	-	-	-	-	-	-	-	-	-	-	-	-	-	-	-	-	-	-	+	+	-	-	-	-	-	-	-	-	-
B211	Human	Certain infectious and parasitic diseases	A09.0	Other and unspecified gastroenteritis of infectious origin	University Hospital Brno	A	-	-	-	-	-	-	-	-	-	-	-	-	-	-	-	-	-	-	-	-	-	-	-	-	-	-	-	-	-	-	-	-	+	+	-	-	-	-	-	-	-	-	-
B212	Human	Endocrine, nutritional and metabolic diseases	E86	Volume depletion	University Hospital Brno	A	-	-	-	-	-	-	-	-	-	-	-	-	-	-	-	-	-	-	-	-	-	-	-	-	-	-	-	-	-	-	-	-	+	+	-	-	-	-	-	-	-	-	-
B213	Human	Endocrine, nutritional and metabolic diseases	E86	Volume depletion	University Hospital Brno	A	-	-	-	-	-	-	-	-	-	-	-	-	-	-	-	-	-	-	-	-	-	-	-	-	-	-	-	-	-	-	-	-	-	-	-	-	-	-	-	-	-	-	-
B214	Human	Symptoms, signs and abnormal clinical and laboratory findings, not elsewhere classified	R55	Syncope and collapse	University Hospital Brno	D	-	-	-	-	-	-	-	-	-	-	-	-	-	-	-	-	-	-	-	-	-	-	-	-	-	-	-	-	-	-	-	-	+	+	-	-	-	-	-	-	-	-	-
B215	Human	Endocrine, nutritional and metabolic diseases	E86	Volume depletion	University Hospital Brno	A	-	-	-	-	-	-	-	-	-	-	-	-	-	-	-	-	-	-	-	-	-	-	-	-	-	-	-	-	-	-	-	-	+	+	-	-	-	-	-	-	-	-	-
B216	Human	Endocrine, nutritional and metabolic diseases	E86	Volume depletion	University Hospital Brno	B1	-	-	-	-	-	-	-	-	-	-	-	-	-	-	-	-	-	-	-	-	-	-	-	-	-	-	-	-	-	-	-	-	+	+	-	-	-	-	-	-	-	-	-
B217	Human	Endocrine, nutritional and metabolic diseases	E86	Volume depletion	University Hospital Brno	B1	-	-	-	-	-	-	-	-	-	-	-	-	-	-	-	-	-	-	-	-	-	-	-	-	-	-	-	-	-	-	-	-	+	+	-	-	-	-	-	-	-	-	-
B218	Human	Endocrine, nutritional and metabolic diseases	E86	Volume depletion	University Hospital Brno	B1	-	-	-	-	-	-	-	-	-	-	-	-	-	-	-	-	-	-	-	-	-	-	-	-	-	-	-	-	-	-	-	-	+	+	-	-	-	-	-	-	-	-	-
B219	Human	Certain infectious and parasitic diseases	A09.0	Other and unspecified gastroenteritis of infectious origin	University Hospital Brno	B2	-	-	-	-	-	-	-	-	-	-	-	-	-	-	-	-	-	-	-	-	-	-	-	-	-	-	-	-	-	-	-	-	+	+	-	-	-	-	-	-	-	-	-
B220	Human	Certain infectious and parasitic diseases	A09.0	Other and unspecified gastroenteritis of infectious origin	University Hospital Brno	B2	-	-	-	-	-	-	-	-	-	-	-	-	-	-	-	-	-	-	-	-	-	-	-	-	-	-	-	-	-	-	-	-	+	+	-	-	-	-	-	-	-	-	-
B221	Human	Certain infectious and parasitic diseases	A09.0	Other and unspecified gastroenteritis of infectious origin	University Hospital Brno	A	-	-	-	-	-	-	-	-	-	-	-	-	-	-	-	-	-	-	-	-	-	-	-	-	-	-	-	-	-	-	-	-	-	-	-	-	-	-	-	-	-	-	-
B222	Human	Certain infectious and parasitic diseases	A09.0	Other and unspecified gastroenteritis of infectious origin	University Hospital Brno	A	-	-	-	-	-	-	-	-	-	-	-	-	-	-	-	-	-	-	-	-	-	-	-	-	-	-	-	-	-	-	-	-	-	-	-	-	-	-	-	-	-	-	-
B223	Human	Diseases of the digestive system	K90.5	Malabsorption due to intolerance, not elsewhere classified	University Hospital Brno	D	-	-	-	-	-	-	-	-	-	-	-	-	-	-	-	-	-	-	-	-	-	-	-	-	-	-	-	-	-	-	-	-	+	+	-	-	-	-	-	-	-	-	-
B224	Human	Certain infectious and parasitic diseases	A09.0	Other and unspecified gastroenteritis of infectious origin	University Hospital Brno	A	-	-	-	-	-	-	-	-	-	-	-	-	-	-	-	-	-	-	-	-	-	-	-	-	-	-	-	-	-	-	-	-	+	+	-	-		-	-	-	-	-	-
B225	Human	Symptoms, signs and abnormal clinical and laboratory findings, not elsewhere classified	R10.4	Abdominal and pelvic pain; other and unspecified abdominal pain	University Hospital Brno	A	-	-	-	-	-	-	-	-	-	-	-	-	-	-	-	-	-	-	-	-	-	-	-	-	-	-	-	-	-	-	-	-	+	+	-	-		-	-	-	-	-	-
B226	Human	Diseases of the digestive system	K90.0	Coeliac disease	University Hospital Brno	D	-	-	-	-	-	-	-	-	-	-	-	-	-	-	-	-	-	-	-	-	-	-	-	-	-	-	-	-	-	-	-	-	+	+	-	-		-	-	-	-	-	-
B227	Human	Symptoms, signs and abnormal clinical and laboratory findings, not elsewhere classified	R55	Syncope and collapse	University Hospital Brno	B2	-	-	-	-	-	-	-	-	-	-	-	-	-	-	-	-	-	-	-	-	-	-	-	-	-	-	-	-	-	-	-	-	-	-	-	-		-	-	-	-	-	-
B228	Human	Diseases of the digestive system	K62.1	Rectal polyp	University Hospital Brno	B2	-	-	-	-	-	-	-	-	-	-	-	-	-	-	-	-	-	-	-	-	-	-	-	-	-	-	-	-	-	-	-	-	-	-	-	-		-	-	-	-	-	-
B229	Human	Endocrine, nutritional and metabolic diseases	E86	Volume depletion	University Hospital Brno	D	-	-	-	-	-	-	-	-	-	-	-	-	-	-	-	-	-	-	-	-	-	-	-	-	-	-	-	-	-	-	-	-	-	-	-	-		-	-	-	-	-	-
B230	Human	Certain infectious and parasitic diseases	A09.0	Other and unspecified gastroenteritis of infectious origin	University Hospital Brno	A	-	-	-	-	-	-	-	-	-	-	-	-	-	-	-	-	-	-	-	-	-	-	-	-	-	-	-	-	-	-	-	-	+	+	-	-		-	-	-	-	-	-
B231	Human	Diseases of the digestive system	K30	Functional dyspepsia	University Hospital Brno	A	-	-	-	-	-	-	-	-	-	-	-	-	-	-	-	-	-	-	-	-	-	-	-	-	-	-	-	-	-	-	-	-	+	+	-	-		-	-	-	-	-	-
B232	Human	Symptoms, signs and abnormal clinical and laboratory findings, not elsewhere classified	R10.4	Abdominal and pelvic pain; other and unspecified abdominal pain	University Hospital Brno	D	-	-	-	-	-	-	-	-	-	-	-	-	-	-	-	-	-	-	-	-	-	-	-	-	-	-	-	-	-	-	-	-	+	+	-	-		-	-	-	-	-	-
B233	Human	Diseases of the digestive system	K30	Functional dyspepsia	University Hospital Brno	B2	-	-	-	-	-	-	-	-	-	-	-	-	-	-	-	-	-	-	-	-	-	-	-	-	-	-	-	-	-	-	-	-	+	+	-	-		-	-	-	-	-	-
B234	Human	Diseases of the genitourinary system	N46	Male infertility	University Hospital Brno	B1	-	-	-	-	-	-	-	-	-	-	-	-	-	-	-	-	-	-	-	-	-	-	-	-	-	-	-	-	-	-	-	-	+	+	-	-		-	-	-	-	-	-
B235	Human	Diseases of the digestive system	K90.6	Malabsorption due to intolerance, not elsewhere classified	University Hospital Brno	A	-	-	-	-	-	-	-	-	-	-	-	-	-	-	-	-	-	-	-	-	-	-	-	-	-	-	-	-	-	-	-	-	+	+	-	-		-	-	-	-	-	-
B236	Human	Diseases of the digestive system	K59.9	Functional intestinal disorder, unspecified	University Hospital Brno	A	-	-	-	-	-	-	-	-	-	-	-	-	-	-	-	-	-	-	-	-	-	-	-	-	-	-	-	-	-	-	-	-	-	-	-	-		-	-	-	-	-	-
B237	Human	Endocrine, nutritional and metabolic diseases	E86	Volume depletion	University Hospital Brno	B2	-	-	-	-	-	-	-	-	-	-	-	-	-	-	-	-	-	-	-	-	-	-	-	-	-	-	-	-	-	-	-	-	+	+	-	-		-	-	-	-	-	-
B238	Human	Factors influencing health status and contact with health services	Z03.9	Observation for suspected disease or condition, unspecified	University Hospital Brno	D	-	-	-	-	-	-	-	-	-	-	-	-	-	-	-	-	-	-	-	-	-	-	-	-	-	-	-	-	-	-	-	-	+	+	-	-		-	-	-	-	-	-
B239	Human	Certain infectious and parasitic diseases	A09.0	Other and unspecified gastroenteritis of infectious origin	University Hospital Brno	A	-	-	-	-	-	-	-	-	-	-	-	-	-	-	-	-	-	-	-	-	-	-	-	-	-	-	-	-	-	-	-	-	+	+	-	-		-	-	-	-	-	-
B240	Human	Endocrine, nutritional and metabolic diseases	E86	Volume depletion	University Hospital Brno	A	-	-	-	-	-	-	-	-	-	-	-	-	-	-	-	-	-	-	-	-	-	-	-	-	-	-	-	-	-	-	-	-	+	+	-	-		-	-	-	-	-	-
B241	Human	Diseases of the digestive system	K90.7	Malabsorption due to intolerance, not elsewhere classified	University Hospital Brno	B2	-	-	-	-	-	-	-	-	-	-	-	-	-	-	-	-	-	-	-	-	-	-	-	-	-	-	-	-	-	-	-	-	-	-	-	-		-	-	-	-	-	-
B242	Human	Diseases of the digestive system	K92.8	Other specified diseases of digestive system	University Hospital Brno	B2	-	-	-	-	-	-	-	-	-	-	-	-	-	-	-	-	-	-	-	-	-	-	-	-	-	-	-	-	-	-	-	-	+	+	-	-		-	-	-	-	-	-
B243	Human	Endocrine, nutritional and metabolic diseases	E86	Volume depletion	University Hospital Brno	A	-	-	-	-	-	-	-	-	-	-	-	-	-	-	-	-	-	-	-	-	-	-	-	-	-	-	-	-	-	-	-	-	-	-	-	-		-	-	-	-	-	-
B244	Human	Symptoms, signs and abnormal clinical and laboratory findings, not elsewhere classified	R10.4	Abdominal and pelvic pain; other and unspecified abdominal pain	University Hospital Brno	D	-	-	-	-	-	-	-	-	-	-	-	-	-	-	-	-	-	-	-	-	-	-	-	-	-	-	-	-	-	-	-	-	+	+	-	-		-	-	-	-	-	-
B245	Human	Certain infectious and parasitic diseases	A09.0	Other and unspecified gastroenteritis of infectious origin	University Hospital Brno	D	-	-	-	-	-	-	-	-	-	-	-	-	-	-	-	-	-	-	-	-	-	-	-	-	-	-	-	-	-	-	-	-	+	+	-	-		-	-	-	-	-	-
B246	Human	Certain infectious and parasitic diseases	B34.9	Viral infection, unspecified	University Hospital Brno	A	-	-	-	-	-	-	-	-	-	-	-	-	-	-	-	-	-	-	-	-	-	-	-	-	-	-	-	-	-	-	-	-	+	+	-	-		-	-	-	-	-	-
B247	Human	Diseases of the nervous system	G03.8	Meningitis due to other specified causes	University Hospital Brno	A	-	-	-	-	-	-	-	-	-	-	-	-	-	-	-	-	-	-	-	-	-	-	-	-	-	-	-	-	-	-	-	-	+	+	-	-		-	-	-	-	-	-
B248	Human	Certain infectious and parasitic diseases	A09.0	Other and unspecified gastroenteritis of infectious origin	University Hospital Brno	B1	-	-	-	-	-	-	-	-	-	-	-	-	-	-	-	-	-	-	-	-	-	-	-	-	-	-	-	-	-	-	-	-	+	+	-	-		-	-	-	-	-	-
B249	Human	Certain infectious and parasitic diseases	A08.5	Viral and other specified intestinal infections; other specified intestinal infections	University Hospital Brno	D	-	-	-	-	-	-	-	-	-	-	-	-	-	-	-	-	-	-	-	-	-	-	-	-	-	-	-	-	-	-	-	-	+	+	-	-		-	-	-	-	-	-
B250	Human	Factors influencing health status and contact with health services	Z03.9	Observation for suspected disease or condition, unspecified	University Hospital Brno	A	-	-	-	-	-	-	-	-	-	-	-	-	-	-	-	-	-	-	-	-	-	-	-	-	-	-	-	-	-	-	-	-	+	+	-	-		-	-	-	-	-	-
B251	Human	Symptoms, signs and abnormal clinical and laboratory findings, not elsewhere classified	R11	Nausea and vomiting	University Hospital Brno	B1	-	-	-	-	-	-	-	-	-	-	-	-	-	-	-	-	-	-	-	-	-	-	-	-	-	-	-	-	-	-	-	-	+	+	-	-		-	-	-	-	-	-
B252	Human	Diseases of the digestive system	K57.8	Diverticular disease of intestine, part unspecified, with perforation and abscess	University Hospital Brno	D	-	-	-	-	-	-	-	-	-	-	-	-	-	-	-	-	-	-	-	-	-	-	-	-	-	-	-	-	-	-	-	-	+	+	-	-		-	-	-	-	-	-
B253	Human	Certain infectious and parasitic diseases	A09.0	Other and unspecified gastroenteritis of infectious origin	University Hospital Brno	D	-	-	-	-	-	-	-	-	-	-	-	-	-	-	-	-	-	-	-	-	-	-	-	-	-	-	-	-	-	-	-	-	-	-	-	-		-	-	-	-	-	-
B254	Human	Certain infectious and parasitic diseases	A09.0	Other and unspecified gastroenteritis of infectious origin	University Hospital Brno	A	-	-	-	-	-	-	-	-	-	-	-	-	-	-	-	-	-	-	-	-	-	-	-	-	-	-	-	-	-	-	-	-	+	+	-	-		-	-	-	-	-	-
B255	Human	Diseases of the digestive system	K50.0	Crohn disease of small intestine	University Hospital Brno	D	-	-	-	-	-	-	-	-	-	-	-	-	-	-	-	-	-	-	-	-	-	-	-	-	-	-	-	-	-	-	-	-	+	+	-	-		-	-	-	-	-	-
B256	Human	Certain infectious and parasitic diseases	A08.5	Viral and other specified intestinal infections; other specified intestinal infections	University Hospital Brno	B2	-	-	-	-	-	-	-	-	-	-	-	-	-	-	-	-	-	-	-	-	-	-	-	-	-	-	-	-	-	-	-	-	-	-	-	-		-	-	-	-	-	-
B257	Human	Diseases of the digestive system	K30	Functional dyspepsia	University Hospital Brno	D	-	-	-	-	-	-	-	-	-	-	-	-	-	-	-	-	-	-	-	-	-	-	-	-	-	-	-	-	-	-	-	-	+	+	-	-		-	-	-	-	-	-
B258	Human	Endocrine, nutritional and metabolic diseases	E86	Volume depletion	University Hospital Brno	A	-	-	-	-	-	-	-	-	-	-	-	-	-	-	-	-	-	-	-	-	-	-	-	-	-	-	-	-	-	-	-	-	+	+	-	-		-	-	-	-	-	-
B259	Human	Endocrine, nutritional and metabolic diseases	E86	Volume depletion	University Hospital Brno	A	-	-	-	-	-	-	-	-	-	-	-	-	-	-	-	-	-	-	-	-	-	-	-	-	-	-	-	-	-	-	-	-	+	+	-	-		-	-	-	-	-	-
B260	Human	Factors influencing health status and contact with health services	Z03.9	Observation for suspected disease or condition, unspecified	University Hospital Brno	A	-	-	-	-	-	-	-	-	-	-	-	-	-	-	-	-	-	-	-	-	-	-	-	-	-	-	-	-	-	-	-	-	+	+	-	-		-	-	-	-	-	-
B261	Human	Diseases of the digestive system	K30	Functional dyspepsia	University Hospital Brno	D	-	-	-	-	-	-	-	-	-	-	-	-	-	-	-	-	-	-	-	-	-	-	-	-	-	-	-	-	-	-	-	-	+	+	-	-		-	-	-	-	-	-
B262	Human	Symptoms, signs and abnormal clinical and laboratory findings, not elsewhere classified	R10.4	Abdominal and pelvic pain; other and unspecified abdominal pain	University Hospital Brno	B1	-	-	-	-	-	-	-	-	-	-	-	-	-	-	-	-	-	-	-	-	-	-	-	-	-	-	-	-	-	-	-	-	+	+	-	-		-	-	-	-	-	-
B263	Human	Diseases of the digestive system	K52.8	Other specified noninfective gastroenteritis and colitis	University Hospital Brno	D	-	-	-	-	-	-	-	-	-	-	-	-	-	-	-	-	-	-	-	-	-	-	-	-	-	-	-	-	-	-	-	-	+	+	-	-		-	-	-	-	-	-
B264	Human	Endocrine, nutritional and metabolic diseases	E86	Volume depletion	University Hospital Brno	B1	-	-	-	-	-	-	-	-	-	-	-	-	-	-	-	-	-	-	-	-	-	-	-	-	-	-	-	-	-	-	-	-	-	-	-	-		-	-	-	-	-	-
B265	Human	Endocrine, nutritional and metabolic diseases	E86	Volume depletion	University Hospital Brno	D	-	-	-	-	-	-	-	-	-	-	-	-	-	-	-	-	-	-	-	-	-	-	-	-	-	-	-	-	-	-	-	-	-	-	-	-		-	-	-	-	-	-
B266	Human	Diseases of the digestive system	K50.8	Crohn disease [regional enteritis]; Other Crohn disease	University Hospital Brno	D	-	-	-	-	-	-	-	-	-	-	-	-	-	-	-	-	-	-	-	-	-	-	-	-	-	-	-	-	-	-	-	-	+	+	-	-		-	-	-	-	-	-
B267	Human	Diseases of the digestive system	K90.8	Malabsorption due to intolerance, not elsewhere classified	University Hospital Brno	A	-	-	-	-	-	-	-	-	-	-	-	-	-	-	-	-	-	-	-	-	-	-	-	-	-	-	-	-	-	-	-	-	+	+	-	-		-	-	-	-	-	-
B268	Human	Endocrine, nutritional and metabolic diseases	E86	Volume depletion	University Hospital Brno	D	-	-	-	-	-	-	-	-	-	-	-	-	-	-	-	-	-	-	-	-	-	-	-	-	-	-	-	-	-	-	-	-	+	+	-	-		-	-	-	-	-	-
B269	Human	Endocrine, nutritional and metabolic diseases	E11.7	Type 2 diabetes mellitus; With multiple complications	University Hospital Brno	B1	-	-	-	-	-	-	-	-	-	-	-	-	-	-	-	-	-	-	-	-	-	-	-	-	-	-	-	-	-	-	-	-	+	+	-	-		-	-	-	-	-	-
B270	Human	Symptoms, signs and abnormal clinical and laboratory findings, not elsewhere classified	R56.8	Other and unspecified convulsions	University Hospital Brno	A	-	-	-	-	-	-	-	-	-	-	-	-	-	-	-	-	-	-	-	-	-	-	-	-	-	-	-	-	-	-	-	-	+	+	-	-		-	-	-	-	-	-
B271	Human	Diseases of the digestive system	K90.9	Malabsorption due to intolerance, not elsewhere classified	University Hospital Brno	B1	-	-	-	-	-	-	-	-	-	-	-	-	-	-	-	-	-	-	-	-	-	-	-	-	-	-	-	-	-	-	-	-	+	+	-	-		-	-	-	-	-	-
B272	Human	Diseases of the genitourinary system	N39.0	Urinary tract infection, site not specified	University Hospital Brno	D	-	-	-	-	-	-	-	-	-	-	-	-	-	-	-	-	-	-	-	-	-	-	-	-	-	-	-	-	-	-	-	-	+	+	-	-		-	-	-	-	-	-
B273	Human	Diseases of the digestive system	K51.8	Other ulcerative colitis	University Hospital Brno	D	-	-	-	-	-	-	-	-	-	-	-	-	-	-	-	-	-	-	-	-	-	-	-	-	-	-	-	-	-	-	-	-	-	-	-	-		-	-	-	-	-	-
B274	Human	Diseases of the blood and blood-forming organs and certain disorders involving the immune mechanism	D72.1	Eosinophilia	University Hospital Brno	B2	-	-	-	-	-	-	-	-	-	-	-	-	-	-	-	-	-	-	-	-	-	-	-	-	-	-	-	-	-	-	-	-	+	+	-	-		-	-	-	-	-	-
B275	Human	Diseases of the respiratory system	J90	Pleural effusion, not elsewhere classified	University Hospital Brno	B2	-	-	-	-	-	-	-	-	-	-	-	-	-	-	-	-	-	-	-	-	-	-	-	-	-	-	-	-	-	-	-	-	+	+	-	-		-	-	-	-	-	-
B276	Human	Diseases of the digestive system	K90.10	Malabsorption due to intolerance, not elsewhere classified	University Hospital Brno	D	-	-	-	-	-	-	-	-	-	-	-	-	-	-	-	-	-	-	-	-	-	-	-	-	-	-	-	-	-	-	-	-	+	+	-	-		-	-	-	-	-	-
B277	Human	Diseases of the digestive system	K90.0	Coeliac disease	University Hospital Brno	A	-	-	-	-	-	-	-	-	-	-	-	-	-	-	-	-	-	-	-	-	-	-	-	-	-	-	-	-	-	-	-	-	+	+	-	-		-	-	-	-	-	-
B278	Human	Neoplasms	C91.1	Chronic lymphocytic leukaemia of B-cell type	University Hospital Brno	A	-	-	-	-	-	-	-	-	-	-	-	-	-	-	-	-	-	-	-	-	-	-	-	-	-	-	-	-	-	-	-	-	+	+	-	-		-	-	-	-	-	-
B279	Human	Endocrine, nutritional and metabolic diseases	E86	Volume depletion	University Hospital Brno	D	-	-	-	-	-	-	-	-	-	-	-	-	-	-	-	-	-	-	-	-	-	-	-	-	-	-	-	-	-	-	-	-	+	+	-	-		-	-	-	-	-	-
B280	Human	Diseases of the digestive system	K90.8	Other intestinal malabsorption	University Hospital Brno	B2	-	-	-	-	-	-	-	-	-	-	-	-	-	-	-	-	-	-	-	-	-	-	-	-	-	-	-	-	-	-	-	-	+	+	-	-		-	-	-	-	-	-
B281	Human	Certain infectious and parasitic diseases	A09.0	Other and unspecified gastroenteritis of infectious origin	University Hospital Brno	D	-	-	-	-	-	-	-	-	-	-	-	-	-	-	-	-	-	-	-	-	-	-	-	-	-	-	-	-	-	-	-	-	+	+	-	-		-	-	-	-	-	-
B282	Human	Symptoms, signs and abnormal clinical and laboratory findings, not elsewhere classified	R10.4	Abdominal and pelvic pain; other and unspecified abdominal pain	University Hospital Brno	A	-	-	-	-	-	-	-	-	-	-	-	-	-	-	-	-	-	-	-	-	-	-	-	-	-	-	-	-	-	-	-	-	+	+	-	-		-	-	-	-	-	-
B283	Human	Certain infectious and parasitic diseases	A09.0	Other and unspecified gastroenteritis of infectious origin	University Hospital Brno	B1	-	-	-	-	-	-	-	-	-	-	-	-	-	-	-	-	-	-	-	-	-	-	-	-	-	-	-	-	-	-	-	-	+	+	-	-		-	-	-	-	-	-
B284	Human	Symptoms, signs and abnormal clinical and laboratory findings, not elsewhere classified	R53	Malaise and fatigue	University Hospital Brno	D	-	-	-	-	-	-	-	-	-	-	-	-	-	-	-	-	-	-	-	-	-	-	-	-	-	-	-	-	-	-	-	-	+	+	-	-		-	-	-	-	-	-
B285	Human	Certain infectious and parasitic diseases	A09.0	Other and unspecified gastroenteritis of infectious origin	University Hospital Brno	A	-	-	-	-	-	-	-	-	-	-	-	-	-	-	-	-	-	-	-	-	-	-	-	-	-	-	-	-	-	-	-	-	+	+	-	-		-	-	-	-	-	-
B286	Human	Factors influencing health status and contact with health services	Z03.9	Observation for suspected disease or condition, unspecified	University Hospital Brno	A	-	-	-	-	-	-	-	-	-	-	-	-	-	-	-	-	-	-	-	-	-	-	-	-	-	-	-	-	-	-	-	-	+	+	-	-		-	-	-	-	-	-
B287	Human	Symptoms, signs and abnormal clinical and laboratory findings, not elsewhere classified	R11	Nausea and vomiting	University Hospital Brno	B1	-	-	-	-	-	-	-	-	-	-	-	-	-	-	-	-	-	-	-	-	-	-	-	-	-	-	-	-	-	-	-	-	+	+	-	-		-	-	-	-	-	-
B288	Human	Neoplasms	C83.0	Non-follicular lymphoma; Small cell B-cell lymphoma	University Hospital Brno	B2	-	-	-	-	-	-	-	-	-	-	-	-	-	-	-	-	-	-	-	-	-	-	-	-	-	-	-	-	-	-	-	-	+	+	-	-		-	-	-	-	-	-
B289	Human	Diseases of the blood and blood-forming organs and certain disorders involving the immune mechanism	D80.0	Immunodeficiency with predominantly antibody defects; hereditary hypogammaglobulinaemia	University Hospital Brno	D	-	-	-	-	-	-	-	-	-	-	-	-	-	-	-	-	-	-	-	-	-	-	-	-	-	-	-	-	-	-	-	-	+	+	-	-		-	-	-	-	-	-
B290	Human	Certain infectious and parasitic diseases	A09.0	Other and unspecified gastroenteritis of infectious origin	University Hospital Brno	D	-	-	-	-	-	-	-	-	-	-	-	-	-	-	-	-	-	-	-	-	-	-	-	-	-	-	-	-	-	-	-	-	+	+	-	-		-	-	-	-	-	-
B291	Human	Certain infectious and parasitic diseases	A09.0	Other and unspecified gastroenteritis of infectious origin	University Hospital Brno	B2	-	-	-	-	-	-	-	-	-	-	-	-	-	-	-	-	-	-	-	-	-	-	-	-	-	-	-	-	-	-	-	-	+	+	-	-		-	-	-	-	-	-
B292	Human	Certain infectious and parasitic diseases	A09.0	Other and unspecified gastroenteritis of infectious origin	University Hospital Brno	A	-	-	-	-	-	-	-	-	-	-	-	-	-	-	-	-	-	-	-	-	-	-	-	-	-	-	-	-	-	-	-	-	+	+	-	-		-	-	-	-	-	-
B293	Human	Diseases of the digestive system	K30	Functional dyspepsia	University Hospital Brno	A	-	-	-	-	-	-	-	-	-	-	-	-	-	-	-	-	-	-	-	-	-	-	-	-	-	-	-	-	-	-	-	-	+	+	-	-		-	-	-	-	-	-
B294	Human	Certain infectious and parasitic diseases	A09.0	Other and unspecified gastroenteritis of infectious origin	University Hospital Brno	A	-	-	-	-	-	-	-	-	-	-	-	-	-	-	-	-	-	-	-	-	-	-	-	-	-	-	-	-	-	-	-	-	+	+	-	-		-	-	-	-	-	-
B295	Human	Certain infectious and parasitic diseases	A09.0	Other and unspecified gastroenteritis of infectious origin	University Hospital Brno	A	-	-	-	-	-	-	-	-	-	-	-	-	-	-	-	-	-	-	-	-	-	-	-	-	-	-	-	-	-	-	-	-	+	+	-	-		-	-	-	-	-	-
B296	Human	Diseases of the digestive system	K92.9	Disease of digestive system, unspecified	University Hospital Brno	A	-	-	-	-	-	-	-	-	-	-	-	-	-	-	-	-	-	-	-	-	-	-	-	-	-	-	-	-	-	-	-	-	+	+	-	-		-	-	-	-	-	-
B297	Human	Factors influencing health status and contact with health services	Z00.5	Examination of potential donor of organ and tissue	University Hospital Brno	A	-	-	-	-	-	-	-	-	-	-	-	-	-	-	-	-	-	-	-	-	-	-	-	-	-	-	-	-	-	-	-	-	+	+	-	-		-	-	-	-	-	-
B298	Human	Factors influencing health status and contact with health services	Z00.6	Examination for normal comparison and control in clinical research programme	University Hospital Brno	A	-	-	-	-	-	-	-	-	-	-	-	-	-	-	-	-	-	-	-	-	-	-	-	-	-	-	-	-	-	-	-	-	-	-	-	-		-	-	-	-	-	-
B299	Human	Certain infectious and parasitic diseases	A09.0	Other and unspecified gastroenteritis of infectious origin	University Hospital Brno	D	-	-	-	-	-	-	-	-	-	-	-	-	-	-	-	-	-	-	-	-	-	-	-	-	-	-	-	-	-	-	-	-	+	+	-	-		-	-	-	-	-	-
B300	Human	Certain infectious and parasitic diseases	A09.0	Other and unspecified gastroenteritis of infectious origin	University Hospital Brno	A	-	-	-	-	-	-	-	-	-	-	-	-	-	-	-	-	-	-	-	-	-	-	-	-	-	-	-	-	-	-	-	-	-	-	-	-		-	-	-	-	-	-
B301	Human	Certain infectious and parasitic diseases	A09.0	Other and unspecified gastroenteritis of infectious origin	University Hospital Brno	B2	-	-	-	-	-	-	-	-	-	-	-	-	-	-	-	-	-	-	-	-	-	-	-	-	-	-	-	-	-	-	-	-	+	+	-	-		-	-	-	-	-	-
B302	Human	Certain infectious and parasitic diseases	A09.0	Other and unspecified gastroenteritis of infectious origin	University Hospital Brno	D	-	-	-	-	-	-	-	-	-	-	-	-	-	-	-	-	-	-	-	-	-	-	-	-	-	-	-	-	-	-	-	-	+	+	-	-		-	-	-	-	-	-
B303	Human	Certain infectious and parasitic diseases	A09.0	Other and unspecified gastroenteritis of infectious origin	University Hospital Brno	A	-	-	-	-	-	-	-	-	-	-	-	-	-	-	-	-	-	-	-	-	-	-	-	-	-	-	-	-	-	-	-	-	+	+	-	-		-	-	-	-	-	-
B304	Human	Certain infectious and parasitic diseases	A09.0	Other and unspecified gastroenteritis of infectious origin	University Hospital Brno	A	-	-	-	-	-	-	-	-	-	-	-	-	-	-	-	-	-	-	-	-	-	-	-	-	-	-	-	-	-	-	-	-	+	+	-	-		-	-	-	-	-	-
B305	Human	Certain infectious and parasitic diseases	A09.0	Other and unspecified gastroenteritis of infectious origin	University Hospital Brno	B2	-	-	-	-	-	-	-	-	-	-	-	-	-	-	-	-	-	-	-	-	-	-	-	-	-	-	-	-	-	-	-	-	+	+	-	-		-	-	-	-	-	-
B306	Human	Certain infectious and parasitic diseases	A09.0	Other and unspecified gastroenteritis of infectious origin	University Hospital Brno	A	-	-	-	-	-	-	-	-	-	-	-	-	-	-	-	-	-	-	-	-	-	-	-	-	-	-	-	-	-	-	-	-	+	+	-	-		-	-	-	-	-	-
B307	Human	Certain infectious and parasitic diseases	A09.0	Other and unspecified gastroenteritis of infectious origin	University Hospital Brno	D	-	-	-	-	-	-	-	-	-	-	-	-	-	-	-	-	-	-	-	-	-	-	-	-	-	-	-	-	-	-	-	-	+	+	-	-		-	-	-	-	-	-
B308	Human	Symptoms, signs and abnormal clinical and laboratory findings, not elsewhere classified	R14	Flatulence and related conditions	University Hospital Brno	A	-	-	-	-	-	-	-	-	-	-	-	-	-	-	-	-	-	-	-	-	-	-	-	-	-	-	-	-	-	-	-	-	+	+	-	-		-	-	-	-	-	-
B309	Human	Certain infectious and parasitic diseases	A09.0	Other and unspecified gastroenteritis of infectious origin	University Hospital Brno	D	-	-	-	-	-	-	-	-	-	-	-	-	-	-	-	-	-	-	-	-	-	-	-	-	-	-	-	-	-	-	-	-	+	+	-	-		-	-	-	-	-	-
B310	Human	Certain infectious and parasitic diseases	A08.5	Viral and other specified intestinal infections; other specified intestinal infections	University Hospital Brno	A	-	-	-	-	-	-	-	-	-	-	-	-	-	-	-	-	-	-	-	-	-	-	-	-	-	-	-	-	-	-	-	-	+	+	-	-		-	-	-	-	-	-
B311	Human	Certain infectious and parasitic diseases	A09.0	Other and unspecified gastroenteritis of infectious origin	University Hospital Brno	B2	-	-	-	-	-	-	-	-	-	-	-	-	-	-	-	-	-	-	-	-	-	-	-	-	-	-	-	-	-	-	-	-	+	+	-	-		-	-	-	-	-	-
B312	Human	Diseases of the digestive system	K30	Functional dyspepsia	University Hospital Brno	B2	-	-	-	-	-	-	-	-	-	-	-	-	-	-	-	-	-	-	-	-	-	-	-	-	-	-	-	-	-	-	-	-	+	+	-	-		-	-	-	-	-	-
B313	Human	Diseases of the digestive system	K50.8	Crohn disease [regional enteritis]; Other Crohn disease	University Hospital Brno	B1	-	-	-	-	-	-	-	-	-	-	-	-	-	-	-	-	-	-	-	-	-	-	-	-	-	-	-	-	-	-	-	-	+	+	-	-		-	-	-	-	-	-
B314	Human	Certain infectious and parasitic diseases	A08.5	Viral and other specified intestinal infections; other specified intestinal infections	University Hospital Brno	A	-	-	-	-	-	-	-	-	-	-	-	-	-	-	-	-	-	-	-	-	-	-	-	-	-	-	-	-	-	-	-	-	-	-	-	-		-	-	-	-	-	-
B315	Human	Certain infectious and parasitic diseases	A09.0	Other and unspecified gastroenteritis of infectious origin	University Hospital Brno	A	-	-	-	-	-	-	-	-	-	-	-	-	-	-	-	-	-	-	-	-	-	-	-	-	-	-	-	-	-	-	-	-	+	+	-	-		-	-	-	-	-	-
B316	Human	Certain infectious and parasitic diseases	A08.5	Viral and other specified intestinal infections; other specified intestinal infections	University Hospital Brno	D	-	-	-	-	-	-	-	-	-	-	-	-	-	-	-	-	-	-	-	-	-	-	-	-	-	-	-	-	-	-	-	-	+	+	-	-		-	-	-	-	-	-
B317	Human	Certain infectious and parasitic diseases	A09.0	Other and unspecified gastroenteritis of infectious origin	University Hospital Brno	A	-	-	-	-	-	-	-	-	-	-	-	-	-	-	-	-	-	-	-	-	-	-	-	-	-	-	-	-	-	-	-	-	-	-	-	-		-	-	-	-	-	-
B318	Human	Certain infectious and parasitic diseases	A09.0	Other and unspecified gastroenteritis of infectious origin	University Hospital Brno	D	-	-	-	-	-	-	-	-	-	-	-	-	-	-	-	-	-	-	-	-	-	-	-	-	-	-	-	-	-	-	-	-	-	-	-	-		-	-	-	-	-	-
B319	Human	Endocrine, nutritional and metabolic diseases	E12.8	Malnutrition-related diabetes mellitus; With unspecified complications	University Hospital Brno	B1	-	-	-	-	-	-	-	-	-	-	-	-	-	-	-	-	-	-	-	-	-	-	-	-	-	-	-	-	-	-	-	-	-	-	-	-		-	-	-	-	-	-
B320	Human	Certain infectious and parasitic diseases	A08.5	Viral and other specified intestinal infections; other specified intestinal infections	University Hospital Brno	B2	-	-	-	-	-	-	-	-	-	-	-	-	-	-	-	-	-	-	-	-	-	-	-	-	-	-	-	-	-	-	-	-	+	+	-	-		-	-	-	-	-	-
B321	Human	Certain infectious and parasitic diseases	A08.5	Viral and other specified intestinal infections; other specified intestinal infections	University Hospital Brno	D	-	-	-	-	-	-	-	-	-	-	-	-	-	-	-	-	-	-	-	-	-	-	-	-	-	-	-	-	-	-	-	-	-	-	-	-		-	-	-	-	-	-
B322	Human	Certain infectious and parasitic diseases	A08.5	Viral and other specified intestinal infections; other specified intestinal infections	University Hospital Brno	B1	-	-	-	-	-	-	-	-	-	-	-	-	-	-	-	-	-	-	-	-	-	-	-	-	-	-	-	-	-	-	-	-	-	-	-	-		-	-	-	-	-	-
B323	Human	Certain infectious and parasitic diseases	A09.0	Other and unspecified gastroenteritis of infectious origin	University Hospital Brno	B1	-	-	-	-	-	-	-	-	-	-	-	-	-	-	-	-	-	-	-	-	-	-	-	-	-	-	-	-	-	-	-	-	-	-	-	-		-	-	-	-	-	-
B324	Human	Certain infectious and parasitic diseases	A09.0	Other and unspecified gastroenteritis of infectious origin	University Hospital Brno	A	-	-	-	-	-	-	-	-	-	-	-	-	-	-	-	-	-	-	-	-	-	-	-	-	-	-	-	-	-	-	-	-	-	-	-	-		-	-	-	-	-	-
B325	Human	Certain infectious and parasitic diseases	A08.5	Viral and other specified intestinal infections; other specified intestinal infections	University Hospital Brno	A	-	-	-	-	-	-	-	-	-	-	-	-	-	-	-	-	-	-	-	-	-	-	-	-	-	-	-	-	-	-	-	-	-	-	-	-		-	-	-	-	-	-
B326	Human	Certain infectious and parasitic diseases	A08.5	Viral and other specified intestinal infections; other specified intestinal infections	University Hospital Brno	A	-	-	-	-	-	-	-	-	-	-	-	-	-	-	-	-	-	-	-	-	-	-	-	-	-	-	-	-	-	-	-	-	-	-	-	-		-	-	-	-	-	-
B327	Human	Factors influencing health status and contact with health services	Z03.8	Observation for other suspected diseases and conditions	University Hospital Brno	A	-	-	-	-	-	-	-	-	-	-	-	-	-	-	-	-	-	-	-	-	-	-	-	-	-	-	-	-	-	-	-	-	+	+	-	-		-	-	-	-	-	-
B328	Human	Certain infectious and parasitic diseases	A08.5	Viral and other specified intestinal infections; other specified intestinal infections	University Hospital Brno	D	-	-	-	-	-	-	-	-	-	-	-	-	-	-	-	-	-	-	-	-	-	-	-	-	-	-	-	-	-	-	-	-	+	+	-	-		-	-	-	-	-	-
B329	Human	Certain infectious and parasitic diseases	A09.0	Other and unspecified gastroenteritis of infectious origin	University Hospital Brno	D	-	-	-	-	-	-	-	-	-	-	-	-	-	-	-	-	-	-	-	-	-	-	-	-	-	-	-	-	-	-	-	-	+	+	-	-		-	-	-	-	-	-
B330	Human	Diseases of the digestive system	K30	Functional dyspepsia	University Hospital Brno	D	-	-	-	-	-	-	-	-	-	-	-	-	-	-	-	-	-	-	-	-	-	-	-	-	-	-	-	-	-	-	-	-	-	-	-	-		-	-	-	-	-	-
B331	Human	Certain infectious and parasitic diseases	A09.0	Other and unspecified gastroenteritis of infectious origin	University Hospital Brno	B1	-	-	-	-	-	-	-	-	-	-	-	-	-	-	-	-	-	-	-	-	-	-	-	-	-	-	-	-	-	-	-	-	+	+	-	-		-	-	-	-	-	-
B332	Human	Certain infectious and parasitic diseases	A08.5	Viral and other specified intestinal infections; other specified intestinal infections	University Hospital Brno	B2	-	-	-	-	-	-	-	-	-	-	-	-	-	-	-	-	-	-	-	-	-	-	-	-	-	-	-	-	-	-	-	-	+	+	-	-		-	-	-	-	-	-
B333	Human	Symptoms, signs and abnormal clinical and laboratory findings, not elsewhere classified	R10.4	Abdominal and pelvic pain; other and unspecified abdominal pain	University Hospital Brno	B1	-	-	-	-	-	-	-	-	-	-	-	-	-	-	-	-	-	-	-	-	-	-	-	-	-	-	-	-	-	-	-	-	-	-	-	-		-	-	-	-	-	-
B334	Human	Certain infectious and parasitic diseases	A09.0	Other and unspecified gastroenteritis of infectious origin	University Hospital Brno	B1	-	-	-	-	-	-	-	-	-	-	-	-	-	-	-	-	-	-	-	-	-	-	-	-	-	-	-	-	-	-	-	-	+	+	-	-		-	-	-	-	-	-
B335	Human	Certain infectious and parasitic diseases	A08.5	Viral and other specified intestinal infections; other specified intestinal infections	University Hospital Brno	D	-	-	-	-	-	-	-	-	-	-	-	-	-	-	-	-	-	-	-	-	-	-	-	-	-	-	-	-	-	-	-	-	+	+	-	-		-	-	-	-	-	-
B336	Human	Certain infectious and parasitic diseases	A09.0	Other and unspecified gastroenteritis of infectious origin	University Hospital Brno	B1	-	-	-	-	-	-	-	-	-	-	-	-	-	-	-	-	-	-	-	-	-	-	-	-	-	-	-	-	-	-	-	-	+	+	-	-		-	-	-	-	-	-
B337	Human	Factors influencing health status and contact with health services	Z03.9	Observation for suspected disease or condition, unspecified	University Hospital Brno	A	-	-	-	-	-	-	-	-	-	-	-	-	-	-	-	-	-	-	-	-	-	-	-	-	-	-	-	-	-	-	-	-	+	+	-	-		-	-	-	-	-	-
B338	Human	Certain infectious and parasitic diseases	A08.5	Viral and other specified intestinal infections; other specified intestinal infections	University Hospital Brno	A	-	-	-	-	-	-	-	-	-	-	-	-	-	-	-	-	-	-	-	-	-	-	-	-	-	-	-	-	-	-	-	-	+	+	-	-		-	-	-	-	-	-
B339	Human	Certain infectious and parasitic diseases	A09.0	Other and unspecified gastroenteritis of infectious origin	University Hospital Brno	A	-	-	-	-	-	-	-	-	-	-	-	-	-	-	-	-	-	-	-	-	-	-	-	-	-	-	-	-	-	-	-	-	+	+	-	-		-	-	-	-	-	-
B340	Human	Certain infectious and parasitic diseases	A08.5	Viral and other specified intestinal infections; other specified intestinal infections	University Hospital Brno	A	-	-	-	-	-	-	-	-	-	-	-	-	-	-	-	-	-	-	-	-	-	-	-	-	-	-	-	-	-	-	-	-	-	-	-	-		-	-	-	-	-	-
B341	Human	Certain infectious and parasitic diseases	A09.0	Other and unspecified gastroenteritis of infectious origin	University Hospital Brno	B2	-	-	-	-	-	-	-	-	-	-	-	-	-	-	-	-	-	-	-	-	-	-	-	-	-	-	-	-	-	-	-	-	+	+	-	-		-	-	-	-	-	-
B342	Human	Certain infectious and parasitic diseases	A08.5	Viral and other specified intestinal infections; other specified intestinal infections	University Hospital Brno	A	-	-	-	-	-	-	-	-	-	-	-	-	-	-	-	-	-	-	-	-	-	-	-	-	-	-	-	-	-	-	-	-	-	-	-	-		-	-	-	-	-	-
B343	Human	Diseases of the digestive system	K90.0	Coeliac disease	University Hospital Brno	A	-	-	-	-	-	-	-	-	-	-	-	-	-	-	-	-	-	-	-	-	-	-	-	-	-	-	-	-	-	-	-	-	+	+	-	-		-	-	-	-	-	-
B344	Human	Certain infectious and parasitic diseases	A08.5	Viral and other specified intestinal infections; other specified intestinal infections	University Hospital Brno	A	-	-	-	-	-	-	-	-	-	-	-	-	-	-	-	-	-	-	-	-	-	-	-	-	-	-	-	-	-	-	-	-	-	-	-	-		-	-	-	-	-	-
B345	Human	Certain infectious and parasitic diseases	A09.0	Other and unspecified gastroenteritis of infectious origin	University Hospital Brno	A	-	-	-	-	-	-	-	-	-	-	-	-	-	-	-	-	-	-	-	-	-	-	-	-	-	-	-	-	-	-	-	-	-	-	-	-		-	-	-	-	-	-
BP1	Human	Neoplasms	C18	Malignant neoplasm of colon	University teaching hospital Hradec Králové	B2	mH47, mM	-	+	+	-	-	-	-	-	-	-	-	-	-	-	-	-	-	-	-	-	-	-	-	-	-	-	-	-	-	-	-	+	+	-	-		-	-	-	-	-	-
BP2	Human	Neoplasms	C18	Malignant neoplasm of colon	University teaching hospital Hradec Králové	A	mM	-	+	-	-	-	-	-	-	-	-	-	-	-	-	-	-	-	-	-	-	-	-	-	-	-	-	-	-	-	-	-	-	-	-	-		-	-	-	-	-	-
BP3	Human	Neoplasms	C18	Malignant neoplasm of colon	University teaching hospital Hradec Králové	A	mH47	-	-	+	-	-	-	-	-	-	-	-	-	-	-	-	-	-	-	-	-	-	-	-	-	-	-	-	-	-	-	-	+	+	-	-		-	-	-	-	-	-
BP4	Human	Neoplasms	C18	Malignant neoplasm of colon	University teaching hospital Hradec Králové	A	M, mH47	-	-	+	-	-	-	-	-	-	-	-	-	-	-	-	-	-	-	-	-	-	-	-	+	-	-	-	-	-	-	-	+	+	-	-		-	-	-	-	-	-
BP5	Human	Neoplasms	C18	Malignant neoplasm of colon	University teaching hospital Hradec Králové	A	Ia, mV	+	-	-	-	-	-	-	+	-	-	-	-	-	-	-	-	-	-	-	-	-	-	-	-	-	-	-	-	-	-	-	+	+	-	-		-	-	-	-	-	-
BP6	Human	Neoplasms	C18	Malignant neoplasm of colon	University teaching hospital Hradec Králové	A	Ia, mV	+	-	-	-	-	-	-	+	-	-	-	-	-	-	-	-	-	-	-	-	-	-	-	-	-	-	-	-	-	-	-	+	+	-	-		-	-	-	-	-	-
BP7	Human	Neoplasms	C18	Malignant neoplasm of colon	University teaching hospital Hradec Králové	A	E1, M, mH47	-	-	+	-	-	-	-	-	-	-	-	-	+	-	-	-	-	-	-	-	-	-	-	+	-	-	-	-	-	-	-	+	+	-	-		-	-	-	-	-	-
BP8	Human	Neoplasms	C18	Malignant neoplasm of colon	University teaching hospital Hradec Králové	A	E1, M, mH47	-	-	+	-	-	-	-	-	-	-	-	-	+	-	-	-	-	-	-	-	-	-	-	+	-	-	-	-	-	-	-	+	+	-	-		-	-	-	-	-	-
BP9	Human	Neoplasms	C18	Malignant neoplasm of colon	University teaching hospital Hradec Králové	B1	E1	-	-	-	-	-	-	-	-	-	-	-	-	+	-	-	-	-	-	-	-	-	-	-	-	-	-	-	-	-	-	-	+	+	-	-		-	-	-	-	-	-
BP10	Human	Neoplasms	C18	Malignant neoplasm of colon	University teaching hospital Hradec Králové	A	B, Ia, M, mH47, mM	-	+	+	-	-	-	-	+	-	-	+	-	-	-	-	-	-	-	-	-	-	-	-	+	-	-	-	-	-	-	-	+	+	-	-		-	-	-	-	-	-
BP11	Human	Neoplasms	C18	Malignant neoplasm of colon	University teaching hospital Hradec Králové	A	B, Ia, M, mH47, mM	-	+	+	-	-	-	-	+	-	-	+	-	-	-	-	-	-	-	-	-	-	-	-	+	-	-	-	-	-	-	-	+	+	-	-		-	-	-	-	-	-
BP12	Human	Neoplasms	C18	Malignant neoplasm of colon	University teaching hospital Hradec Králové	A	B, Ia, M, mH47, mM	-	+	+	-	-	-	-	+	-	-	+	-	-	-	-	-	-	-	-	-	-	-	-	+	-	-	-	-	-	-	-	+	+	-	-		-	-	-	-	-	-
BP13	Human	Neoplasms	C18	Malignant neoplasm of colon	University teaching hospital Hradec Králové	A	-	-	-	-	-	-	-	-	-	-	-	-	-	-	-	-	-	-	-	-	-	-	-	-	-	-	-	-	-	-	-	-	-	-	-	-		-	-	-	-	-	-
BP14	Human	Neoplasms	C18	Malignant neoplasm of colon	University teaching hospital Hradec Králové	A	-	-	-	-	-	-	-	-	-	-	-	-	-	-	-	-	-	-	-	-	-	-	-	-	-	-	-	-	-	-	-	-	-	-	-	-		-	-	-	-	-	-
BP15	Human	Neoplasms	C18	Malignant neoplasm of colon	University teaching hospital Hradec Králové	A	-	-	-	-	-	-	-	-	-	-	-	-	-	-	-	-	-	-	-	-	-	-	-	-	-	-	-	-	-	-	-	-	-	-	-	-		-	-	-	-	-	-
BP16	Human	Neoplasms	C18	Malignant neoplasm of colon	University teaching hospital Hradec Králové	A	-	-	-	-	-	-	-	-	-	-	-	-	-	-	-	-	-	-	-	-	-	-	-	-	-	-	-	-	-	-	-	-	-	-	-	-		-	-	-	-	-	-
BP17	Human	Neoplasms	C18	Malignant neoplasm of colon	University teaching hospital Hradec Králové	A	-	-	-	-	-	-	-	-	-	-	-	-	-	-	-	-	-	-	-	-	-	-	-	-	-	-	-	-	-	-	-	-	+	+	-	-		-	-	-	-	-	-
BP18	Human	Neoplasms	C18	Malignant neoplasm of colon	University teaching hospital Hradec Králové	A	-	-	-	-	-	-	-	-	-	-	-	-	-	-	-	-	-	-	-	-	-	-	-	-	-	-	-	-	-	-	-	-	+	+	-	-		-	-	-	-	-	-
BP19	Human	Neoplasms	C18	Malignant neoplasm of colon	University teaching hospital Hradec Králové	A	-	-	-	-	-	-	-	-	-	-	-	-	-	-	-	-	-	-	-	-	-	-	-	-	-	-	-	-	-	-	-	-	+	+	-	-		-	-	-	-	-	-
BP20	Human	Neoplasms	C18	Malignant neoplasm of colon	University teaching hospital Hradec Králové	A	-	-	-	-	-	-	-	-	-	-	-	-	-	-	-	-	-	-	-	-	-	-	-	-	-	-	-	-	-	-	-	-	+	+	-	-		-	-	-	-	-	-
BP21	Human	Neoplasms	C18	Malignant neoplasm of colon	University teaching hospital Hradec Králové	A	-	-	-	-	-	-	-	-	-	-	-	-	-	-	-	-	-	-	-	-	-	-	-	-	-	-	-	-	-	-	-	-	+	+	-	-		-	-	-	-	-	-
BP22	Human	Neoplasms	C18	Malignant neoplasm of colon	University teaching hospital Hradec Králové	A	-	-	-	-	-	-	-	-	-	-	-	-	-	-	-	-	-	-	-	-	-	-	-	-	-	-	-	-	-	-	-	-	-	-	-	-		-	-	-	-	-	-
BP23	Human	Neoplasms	C18	Malignant neoplasm of colon	University teaching hospital Hradec Králové	A	-	-	-	-	-	-	-	-	-	-	-	-	-	-	-	-	-	-	-	-	-	-	-	-	-	-	-	-	-	-	-	-	-	-	-	-		-	-	-	-	-	-
BP24	Human	Neoplasms	C18	Malignant neoplasm of colon	University teaching hospital Hradec Králové	A	-	-	-	-	-	-	-	-	-	-	-	-	-	-	-	-	-	-	-	-	-	-	-	-	-	-	-	-	-	-	-	-	-	-	-	-		-	-	-	-	-	-
BP25	Human	Neoplasms	C18	Malignant neoplasm of colon	University teaching hospital Hradec Králové	A	-	-	-	-	-	-	-	-	-	-	-	-	-	-	-	-	-	-	-	-	-	-	-	-	-	-	-	-	-	-	-	-	-	-	-	-		-	-	-	-	-	-
BP26	Human	Neoplasms	C18	Malignant neoplasm of colon	University teaching hospital Hradec Králové	A	-	-	-	-	-	-	-	-	-	-	-	-	-	-	-	-	-	-	-	-	-	-	-	-	-	-	-	-	-	-	-	-	+	+	-	-		-	-	-	-	-	-
BP27	Human	Neoplasms	C18	Malignant neoplasm of colon	University teaching hospital Hradec Králové	A	-	-	-	-	-	-	-	-	-	-	-	-	-	-	-	-	-	-	-	-	-	-	-	-	-	-	-	-	-	-	-	-	+	+	-	-		-	-	-	-	-	-
BP28	Human	Neoplasms	C18	Malignant neoplasm of colon	University teaching hospital Hradec Králové	A	-	-	-	-	-	-	-	-	-	-	-	-	-	-	-	-	-	-	-	-	-	-	-	-	-	-	-	-	-	-	-	-	+	+	-	-		-	-	-	-	-	-
BP29	Human	Neoplasms	C18	Malignant neoplasm of colon	University teaching hospital Hradec Králové	B2	-	-	-	-	-	-	-	-	-	-	-	-	-	-	-	-	-	-	-	-	-	-	-	-	-	-	-	-	-	-	-	-	+	+	-	-		-	-	-	-	-	-
BP30	Human	Neoplasms	C18	Malignant neoplasm of colon	University teaching hospital Hradec Králové	B2	-	-	-	-	-	-	-	-	-	-	-	-	-	-	-	-	-	-	-	-	-	-	-	-	-	-	-	-	-	-	-	-	+	+	-	-		-	-	-	-	-	-
BP31	Human	Neoplasms	C18	Malignant neoplasm of colon	University teaching hospital Hradec Králové	A	-	-	-	-	-	-	-	-	-	-	-	-	-	-	-	-	-	-	-	-	-	-	-	-	-	-	-	-	-	-	-	-	+	+	-	-		-	-	-	-	-	-
BP32	Human	Neoplasms	C18	Malignant neoplasm of colon	University teaching hospital Hradec Králové	A	-	-	-	-	-	-	-	-	-	-	-	-	-	-	-	-	-	-	-	-	-	-	-	-	-	-	-	-	-	-	-	-	+	+	-	-		-	-	-	-	-	-
BP33	Human	Neoplasms	C18	Malignant neoplasm of colon	University teaching hospital Hradec Králové	A	-	-	-	-	-	-	-	-	-	-	-	-	-	-	-	-	-	-	-	-	-	-	-	-	-	-	-	-	-	-	-	-	+	+	-	-		-	-	-	-	-	-
BP34	Human	Neoplasms	C18	Malignant neoplasm of colon	University teaching hospital Hradec Králové	A	-	-	-	-	-	-	-	-	-	-	-	-	-	-	-	-	-	-	-	-	-	-	-	-	-	-	-	-	-	-	-	-	+	+	-	-		-	-	-	-	-	-
BP35	Human	Neoplasms	C18	Malignant neoplasm of colon	University teaching hospital Hradec Králové	A	-	-	-	-	-	-	-	-	-	-	-	-	-	-	-	-	-	-	-	-	-	-	-	-	-	-	-	-	-	-	-	-	+	+	-	-		-	-	-	-	-	-
BP36	Human	Neoplasms	C18	Malignant neoplasm of colon	University teaching hospital Hradec Králové	B1	-	-	-	-	-	-	-	-	-	-	-	-	-	-	-	-	-	-	-	-	-	-	-	-	-	-	-	-	-	-	-	-	+	+	-	-		-	-	-	-	-	-
BP37	Human	Neoplasms	C18	Malignant neoplasm of colon	University teaching hospital Hradec Králové	B2	-	-	-	-	-	-	-	-	-	-	-	-	-	-	-	-	-	-	-	-	-	-	-	-	-	-	-	-	-	-	-	-	+	+	-	-		-	-	-	-	-	-
BP38	Human	Neoplasms	C18	Malignant neoplasm of colon	University teaching hospital Hradec Králové	A	-	-	-	-	-	-	-	-	-	-	-	-	-	-	-	-	-	-	-	-	-	-	-	-	-	-	-	-	-	-	-	-	+	+	-	-		-	-	-	-	-	-
BP39	Human	Neoplasms	C18	Malignant neoplasm of colon	University teaching hospital Hradec Králové	A	-	-	-	-	-	-	-	-	-	-	-	-	-	-	-	-	-	-	-	-	-	-	-	-	-	-	-	-	-	-	-	-	+	+	-	-		-	-	-	-	-	-
BP40	Human	Neoplasms	C18	Malignant neoplasm of colon	University teaching hospital Hradec Králové	A	-	-	-	-	-	-	-	-	-	-	-	-	-	-	-	-	-	-	-	-	-	-	-	-	-	-	-	-	-	-	-	-	+	+	-	-		-	-	-	-	-	-
BP41	Human	Neoplasms	C18	Malignant neoplasm of colon	University teaching hospital Hradec Králové	A	-	-	-	-	-	-	-	-	-	-	-	-	-	-	-	-	-	-	-	-	-	-	-	-	-	-	-	-	-	-	-	-	+	+	-	-		-	-	-	-	-	-
BP42	Human	Neoplasms	C18	Malignant neoplasm of colon	University teaching hospital Hradec Králové	D	-	-	-	-	-	-	-	-	-	-	-	-	-	-	-	-	-	-	-	-	-	-	-	-	-	-	-	-	-	-	-	-	+	+	-	-		-	-	-	-	-	-
BP43	Human	Neoplasms	C18	Malignant neoplasm of colon	University teaching hospital Hradec Králové	D	-	-	-	-	-	-	-	-	-	-	-	-	-	-	-	-	-	-	-	-	-	-	-	-	-	-	-	-	-	-	-	-	+	+	-	-		-	-	-	-	-	-
BP44	Human	Neoplasms	C18	Malignant neoplasm of colon	University teaching hospital Hradec Králové	A	-	-	-	-	-	-	-	-	-	-	-	-	-	-	-	-	-	-	-	-	-	-	-	-	-	-	-	-	-	-	-	-	+	+	-	-		-	-	-	-	-	-
O1	Non-human primates	-	-	-	Zoological Garden Hodonín	B2	mH47, mM	-	+	+	-	-	-	-	-	-	-	-	-	-	-	-	-	-	-	-	-	-	-	-	-	-	-	-	-	-	-	-	+	+	-	-		-	-	-	-	-	-
O2	Non-human primates	-	-	-	Zoological Garden Liberec	B2	mM47, mM	-	+	+	-	-	-	-	-	-	-	-	-	-	-	-	-	-	-	-	-	-	-	-	-	-	-	-	-	-	-	-	+	+	-	-		-	-	-	-	-	-
O3	Non-human primates	-	-	-	Zoological Garden Liberec	B2	mM47, mM	-	+	+	-	-	-	-	-	-	-	-	-	-	-	-	-	-	-	-	-	-	-	-	-	-	-	-	-	-	-	-	+	+	-	-		-	-	-	-	-	-
O4	Non-human primates	-	-	-	Zoological Garden Jihlava	B2	mM47	-	-	+	-	-	-	-	-	-	-	-	-	-	-	-	-	-	-	-	-	-	-	-	-	-	-	-	-	-	-	-	+	+	-	-		-	-	-	-	-	-
O5	Non-human primates	-	-	-	Zoological Garden Liberec	B2	mM47	-	-	+	-	-	-	-	-	-	-	-	-	-	-	-	-	-	-	-	-	-	-	-	-	-	-	-	-	-	-	-	+	+	-	-		-	-	-	-	-	-
O6	Non-human primates	-	-	-	Zoological Garden Liberec	B2	mM47	-	-	+	-	-	-	-	-	-	-	-	-	-	-	-	-	-	-	-	-	-	-	-	-	-	-	-	-	-	-	-	+	+	-	-		-	-	-	-	-	-
O7	Non-human primates	-	-	-	Zoological Garden Liberec	D	mM	-	+	-	-	-	-	-	-	-	-	-	-	-	-	-	-	-	-	-	-	-	-	-	-	-	-	-	-	-	-	-	+	+	-	-		-	-	-	-	-	-
O8	Non-human primates	-	-	-	Zoological Garden Liberec	B1	mM	-	+	-	-	-	-	-	-	-	-	-	-	-	-	-	-	-	-	-	-	-	-	-	-	-	-	-	-	-	-	-	+	+	-	-		-	-	-	-	-	-
O9	Non-human primates	-	-	-	Zoological Garden Zlín - Lešná	D	mM	-	+	-	-	-	-	-	-	-	-	-	-	-	-	-	-	-	-	-	-	-	-	-	-	-	-	-	-	-	-	-	+	+	-	-		-	-	-	-	-	-
O10	Non-human primates	-	-	-	Zoological Garden Zlín - Lešná	D	mM	-	+	-	-	-	-	-	-	-	-	-	-	-	-	-	-	-	-	-	-	-	-	-	-	-	-	-	-	-	-	-	+	+	-	-		-	-	-	-	-	-
O11	Non-human primates	-	-	-	Zoological Garden Zlín - Lešná	D	mM	-	+	-	-	-	-	-	-	-	-	-	-	-	-	-	-	-	-	-	-	-	-	-	-	-	-	-	-	-	-	-	+	+	-	-		-	-	-	-	-	-
O12	Non-human primates	-	-	-	Zoological and Botanical Garden Plzeň	A	mH47	-	-	+	-	-	-	-	-	-	-	-	-	-	-	-	-	-	-	-	-	-	-	-	-	-	-	-	-	-	-	-	-	-	-	-		-	-	-	-	-	-
O13	Non-human primates	-	-	-	Zoological Garden Jihlava	B2	mH47	-	-	+	-	-	-	-	-	-	-	-	-	-	-	-	-	-	-	-	-	-	-	-	-	-	-	-	-	-	-	-	+	+	-	-		-	-	-	-	-	-
O14	Non-human primates	-	-	-	Zoological Garden Liberec	B2	mH47	-	-	+	-	-	-	-	-	-	-	-	-	-	-	-	-	-	-	-	-	-	-	-	-	-	-	-	-	-	-	-	+	+	-	-		-	-	-	-	-	-
O15	Non-human primates	-	-	-	Zoological Garden Liberec	B2	mH47	-	-	+	-	-	-	-	-	-	-	-	-	-	-	-	-	-	-	-	-	-	-	-	-	-	-	-	-	-	-	-	+	+	-	-		-	-	-	-	-	-
O16	Non-human primates	-	-	-	Zoological Garden Liberec	B1	M, mM	-	+	-	-	-	-	-	-	-	-	-	-	-	-	-	-	-	-	-	-	-	-	-	+	-	-	-	-	-	-	-	+	+	-	-		-	-	-	-	-	-
O17	Non-human primates	-	-	-	Zoological Garden Liberec	B1	M, mH47, mM	-	+	+	-	-	-	-	-	-	-	-	-	-	-	-	-	-	-	-	-	-	-	-	+	-	-	-	-	-	-	-	+	+	-	-		-	-	-	-	-	-
O18	Non-human primates	-	-	-	The Prague Zoological Garden	D	M	-	-	-	-	-	-	-	-	-	-	-	-	-	-	-	-	-	-	-	-	-	-	-	+	-	-	-	-	-	-	-	+	+	-	-		-	-	-	-	-	-
O19	Non-human primates	-	-	-	Zoological and Botanical Garden Plzeň	A	Ia, mH47	-	-	+	-	-	-	-	+	-	-	-	-	-	-	-	-	-	-	-	-	-	-	-	-	-	-	-	-	-	-	-	+	+	-	-		-	-	-	-	-	-
O20	Non-human primates	-	-	-	The Prague Zoological Garden	B1	Ia	-	-	-	-	-	-	-	+	-	-	-	-	-	-	-	-	-	-	-	-	-	-	-	-	-	-	-	-	-	-	-	+	+	-	-		-	-	-	-	-	-
O21	Non-human primates	-	-	-	Zoological Garden Liberec	A	E1, S4	-	-	-	-	-	-	-	-	-	-	-	-	+	-	-	-	-	-	-	-	-	-	-	-	-	+	-	-	-	-	-	+	+	-	-		-	-	-	-	-	-
O22	Non-human primates	-	-	-	Zoological Garden Liberec	B1	E1, M	-	-	-	-	-	-	-	-	-	-	-	-	+	-	-	-	-	-	-	-	-	-	-	+	-	-	-	-	-	-	-	-	-	-	-		-	-	-	-	-	-
O23	Non-human primates	-	-	-	Zoological Garden Zlín - Lešná	B1	E1	-	-	-	-	-	-	-	-	-	-	-	-	+	-	-	-	-	-	-	-	-	-	-	-	-	-	-	-	-	-	-	+	+	-	-		-	-	-	-	-	-
O24	Non-human primates	-	-	-	Zoological Garden Košice	A	-	-	-	-	-	-	-	-	-	-	-	-	-	-	-	-	-	-	-	-	-	-	-	-	-	-	-	-	-	-	-	-	-	-	-	-		-	-	-	-	-	-
O25	Non-human primates	-	-	-	Zoological Garden Košice	A	-	-	-	-	-	-	-	-	-	-	-	-	-	-	-	-	-	-	-	-	-	-	-	-	-	-	-	-	-	-	-	-	-	-	-	-		-	-	-	-	-	-
O26	Non-human primates	-	-	-	Zoological Garden Košice	D	-	-	-	-	-	-	-	-	-	-	-	-	-	-	-	-	-	-	-	-	-	-	-	-	-	-	-	-	-	-	-	-	-	-	-	-		-	-	-	-	-	-
O27	Non-human primates	-	-	-	Zoological Garden Liberec	A	-	-	-	-	-	-	-	-	-	-	-	-	-	-	-	-	-	-	-	-	-	-	-	-	-	-	-	-	-	-	-	-	+	+	-	-		-	-	-	-	-	-
O28	Non-human primates	-	-	-	Zoological Garden Liberec	B2	-	-	-	-	-	-	-	-	-	-	-	-	-	-	-	-	-	-	-	-	-	-	-	-	-	-	-	-	-	-	-	-	+	+	-	-		-	-	-	-	-	-
O29	Non-human primates	-	-	-	Zoological Garden Hodonín	B2	-	-	-	-	-	-	-	-	-	-	-	-	-	-	-	-	-	-	-	-	-	-	-	-	-	-	-	-	-	-	-	-	+	+	-	-		-	-	-	-	-	-
O30	Non-human primates	-	-	-	Zoological and Botanical Garden Plzeň	A	-	-	-	-	-	-	-	-	-	-	-	-	-	-	-	-	-	-	-	-	-	-	-	-	-	-	-	-	-	-	-	-	+	+	-	-		-	-	-	-	-	-
O31	Non-human primates	-	-	-	Zoological Garden Zlín - Lešná	B2	-	-	-	-	-	-	-	-	-	-	-	-	-	-	-	-	-	-	-	-	-	-	-	-	-	-	-	-	-	-	-	-	+	+	-	-		-	-	-	-	-	-
O32	Non-human primates	-	-	-	Zoological Garden Zlín - Lešná	B1	-	-	-	-	-	-	-	-	-	-	-	-	-	-	-	-	-	-	-	-	-	-	-	-	-	-	-	-	-	-	-	-	+	+	-	-		-	-	-	-	-	-
O33	Non-human primates	-	-	-	Zoological Garden Zlín - Lešná	B1	-	-	-	-	-	-	-	-	-	-	-	-	-	-	-	-	-	-	-	-	-	-	-	-	-	-	-	-	-	-	-	-	+	+	-	-		-	-	-	-	-	-
O34	Non-human primates	-	-	-	Zoological Garden Hodonín	A	-	-	-	-	-	-	-	-	-	-	-	-	-	-	-	-	-	-	-	-	-	-	-	-	-	-	-	-	-	-	-	-	-	-	-	-		-	-	-	-	-	-
O35	Non-human primates	-	-	-	Zoological Garden Zlín - Lešná	A	-	-	-	-	-	-	-	-	-	-	-	-	-	-	-	-	-	-	-	-	-	-	-	-	-	-	-	-	-	-	-	-	+	+	-	-		-	-	-	-	-	-
O36	Non-human primates	-	-	-	Zoological Garden Zlín - Lešná	D	-	-	-	-	-	-	-	-	-	-	-	-	-	-	-	-	-	-	-	-	-	-	-	-	-	-	-	-	-	-	-	-	+	+	-	-		-	-	-	-	-	-
P1	Pigs	-	-	-	University Teaching Hospital Hradec Králove	A	-	-	-	-	-	-	-	-	-	-	-	-	-	-	-	-	-	-	-	-	-	-	-	-	-	-	-	-	-	-	-	-	+	+	-	-		-	-	-	-	-	-
P2	Pigs	-	-	-	University Teaching Hospital Hradec Králove	A	-	-	-	-	-	-	-	-	-	-	-	-	-	-	-	-	-	-	-	-	-	-	-	-	-	-	-	-	-	-	-	-	+	+	-	-		-	-	-	-	-	-
P3	Pigs	-	-	-	University Teaching Hospital Hradec Králove	B1	-	-	-	-	-	-	-	-	-	-	-	-	-	-	-	-	-	-	-	-	-	-	-	-	-	-	-	-	-	-	-	-	+	+	-	-		-	-	-	-	-	-
P4	Pigs	-	-	-	University Teaching Hospital Hradec Králove	A	-	-	-	-	-	-	-	-	-	-	-	-	-	-	-	-	-	-	-	-	-	-	-	-	-	-	-	-	-	-	-	-	+	+	-	-		-	-	-	-	-	-
P5	Pigs	-	-	-	University Teaching Hospital Hradec Králove	A	-	-	-	-	-	-	-	-	-	-	-	-	-	-	-	-	-	-	-	-	-	-	-	-	-	-	-	-	-	-	-	-	+	+	-	-		-	-	-	-	-	-
P6	Pigs	-	-	-	University Teaching Hospital Hradec Králove	B1	B, M, mV	+	-	-	-	-	-	-	-	-	-	+	-	-	-	-	-	-	-	-	-	-	-	-	+	-	-	-	-	-	-	-	+	+	-	-		-	-	-	-	-	-
P7	Pigs	-	-	-	University Teaching Hospital Hradec Králove	B1	-	-	-	-	-	-	-	-	-	-	-	-	-	-	-	-	-	-	-	-	-	-	-	-	-	-	-	-	-	-	-	-	+	+	-	-		-	-	-	-	-	-
P8	Pigs	-	-	-	University Teaching Hospital Hradec Králove	A	-	-	-	-	-	-	-	-	-	-	-	-	-	-	-	-	-	-	-	-	-	-	-	-	-	-	-	-	-	-	-	-	+	+	-	-		-	-	-	-	-	-
P9	Pigs	-	-	-	University Teaching Hospital Hradec Králove	A	-	-	-	-	-	-	-	-	-	-	-	-	-	-	-	-	-	-	-	-	-	-	-	-	-	-	-	-	-	-	-	-	+	+	-	-		-	-	-	-	-	-
P10	Pigs	-	-	-	University Teaching Hospital Hradec Králove	D	E1, B, mB17	-	-	-	+	-	-	-	-	-	-	+	-	+	-	-	-	-	-	-	-	-	-	-	-	-	-	-	-	-	-	-	+	+	-	-		-	-	-	-	-	-
P11	Pigs	-	-	-	University Teaching Hospital Hradec Králove	B1	-	-	-	-	-	-	-	-	-	-	-	-	-	-	-	-	-	-	-	-	-	-	-	-	-	-	-	-	-	-	-	-	+	+	-	-		-	-	-	-	-	-
P12	Pigs	-	-	-	University Teaching Hospital Hradec Králove	A	-	-	-	-	-	-	-	-	-	-	-	-	-	-	-	-	-	-	-	-	-	-	-	-	-	-	-	-	-	-	-	-	+	+	-	-		-	-	-	-	-	-
P13	Pigs	-	-	-	University Teaching Hospital Hradec Králove	A	-	-	-	-	-	-	-	-	-	-	-	-	-	-	-	-	-	-	-	-	-	-	-	-	-	-	-	-	-	-	-	-	+	+	-	-		-	-	-	-	-	-
P14	Pigs	-	-	-	University Teaching Hospital Hradec Králove	B1	E1, Ib	-	-	-	-	-	-	-	-	+	-	-	-	+	-	-	-	-	-	-	-	-	-	-	-	-	-	-	-	-	-	-	+	+	-	-		-	-	-	-	-	-
P15	Pigs	-	-	-	University Teaching Hospital Hradec Králove	A	Ib	-	-	-	-	-	-	-	-	+	-	-	-	-	-	-	-	-	-	-	-	-	-	-	-	-	-	-	-	-	-	-	+	+	-	-		-	-	-	-	-	-
P16	Pigs	-	-	-	University Teaching Hospital Hradec Králove	A	-	-	-	-	-	-	-	-	-	-	-	-	-	-	-	-	-	-	-	-	-	-	-	-	-	-	-	-	-	-	-	-	+	+	-	-		-	-	-	-	-	-
P17	Pigs	-	-	-	University Teaching Hospital Hradec Králove	B1	Ib	-	-	-	-	-	-	-	-	+	-	-	-	-	-	-	-	-	-	-	-	-	-	-	-	-	-	-	-	-	-	-	+	+	-	-		-	-	-	-	-	-
P18	Pigs	-	-	-	University Teaching Hospital Hradec Králove	B1	Ib	-	-	-	-	-	-	-	-	+	-	-	-	-	-	-	-	-	-	-	-	-	-	-	-	-	-	-	-	-	-	-	+	+	-	-		-	-	-	-	-	-
P19	Pigs	-	-	-	University Teaching Hospital Hradec Králove	B1	Ib	-	-	-	-	-	-	-	-	+	-	-	-	-	-	-	-	-	-	-	-	-	-	-	-	-	-	-	-	-	-	-	+	+	-	-		-	-	-	-	-	-
P20	Pigs	-	-	-	University Teaching Hospital Hradec Králove	B1	Ib	-	-	-	-	-	-	-	-	+	-	-	-	-	-	-	-	-	-	-	-	-	-	-	-	-	-	-	-	-	-	-	+	+	-	-		-	-	-	-	-	-
P21	Pigs	-	-	-	University Teaching Hospital Hradec Králove	B1	Ib	-	-	-	-	-	-	-	-	+	-	-	-	-	-	-	-	-	-	-	-	-	-	-	-	-	-	-	-	-	-	-	+	+	-	-		-	-	-	-	-	-
P22	Pigs	-	-	-	University Teaching Hospital Hradec Králove	A	-	-	-	-	-	-	-	-	-	-	-	-	-	-	-	-	-	-	-	-	-	-	-	-	-	-	-	-	-	-	-	-	+	+	-	-		-	-	-	-	-	-
P23	Pigs	-	-	-	University Teaching Hospital Hradec Králove	A	-	-	-	-	-	-	-	-	-	-	-	-	-	-	-	-	-	-	-	-	-	-	-	-	-	-	-	-	-	-	-	-	+	+	-	-		-	-	-	-	-	-
P24	Pigs	-	-	-	University Teaching Hospital Hradec Králove	B1	E1, Ib	-	-	-	-	-	-	-	-	+	-	-	-	+	-	-	-	-	-	-	-	-	-	-	-	-	-	-	-	-	-	-	+	+	-	-		-	-	-	-	-	-
P25	Pigs	-	-	-	University Teaching Hospital Hradec Králove	B1	-	-	-	-	-	-	-	-	-	-	-	-	-	-	-	-	-	-	-	-	-	-	-	-	-	-	-	-	-	-	-	-	+	+	-	-		-	-	-	-	-	-
P26	Pigs	-	-	-	University Teaching Hospital Hradec Králove	A	-	-	-	-	-	-	-	-	-	-	-	-	-	-	-	-	-	-	-	-	-	-	-	-	-	-	-	-	-	-	-	-	+	+	-	-		-	-	-	-	-	-
P27	Pigs	-	-	-	University Teaching Hospital Hradec Králove	B1	E1, Ib	-	-	-	-	-	-	-	-	+	-	-	-	+	-	-	-	-	-	-	-	-	-	-	-	-	-	-	-	-	-	-	+	+	-	-		-	-	-	-	-	-
P28	Pigs	-	-	-	University Teaching Hospital Hradec Králove	A	-	-	-	-	-	-	-	-	-	-	-	-	-	-	-	-	-	-	-	-	-	-	-	-	-	-	-	-	-	-	-	-	+	+	-	-		-	-	-	-	-	-
P29	Pigs	-	-	-	University Teaching Hospital Hradec Králove	B1	E1, Ib	-	-	-	-	-	-	-	-	+	-	-	-	+	-	-	-	-	-	-	-	-	-	-	-	-	-	-	-	-	-	-	+	+	-	-		-	-	-	-	-	-
P30	Pigs	-	-	-	University Teaching Hospital Hradec Králove	B1	E1, Ib	-	-	-	-	-	-	-	-	+	-	-	-	+	-	-	-	-	-	-	-	-	-	-	-	-	-	-	-	-	-	-	+	+	-	-		-	-	-	-	-	-
P31	Pigs	-	-	-	University Teaching Hospital Hradec Králove	B1	E1, Ib	-	-	-	-	-	-	-	-	+	-	-	-	+	-	-	-	-	-	-	-	-	-	-	-	-	-	-	-	-	-	-	+	+	-	-		-	-	-	-	-	-
P32	Pigs	-	-	-	University Teaching Hospital Hradec Králove	B1	-	-	-	-	-	-	-	-	-	-	-	-	-	-	-	-	-	-	-	-	-	-	-	-	-	-	-	-	-	-	-	-	+	+	-	-		-	-	-	-	-	-
P33	Pigs	-	-	-	University Teaching Hospital Hradec Králove	A	-	-	-	-	-	-	-	-	-	-	-	-	-	-	-	-	-	-	-	-	-	-	-	-	-	-	-	-	-	-	-	-	+	+	-	-		-	-	-	-	-	-
P34	Pigs	-	-	-	University Teaching Hospital Hradec Králove	A	-	-	-	-	-	-	-	-	-	-	-	-	-	-	-	-	-	-	-	-	-	-	-	-	-	-	-	-	-	-	-	-	+	+	-	-		-	-	-	-	-	-
P35	Pigs	-	-	-	University Teaching Hospital Hradec Králove	A	-	-	-	-	-	-	-	-	-	-	-	-	-	-	-	-	-	-	-	-	-	-	-	-	-	-	-	-	-	-	-	-	+	+	-	-		-	-	-	-	-	-
P36	Pigs	-	-	-	University Teaching Hospital Hradec Králove	B2	E1, S4	-	-	-	-	-	-	-	-	-	-	-	-	+	-	-	-	-	-	-	-	-	-	-	-	-	+	-	-	-	-	-	+	+	-	-		-	-	-	-	-	-
P37	Pigs	-	-	-	University Teaching Hospital Hradec Králove	B1	Ib	-	-	-	-	-	-	-	-	+	-	-	-	-	-	-	-	-	-	-	-	-	-	-	-	-	-	-	-	-	-	-	+	+	-	-		-	-	-	-	-	-
P38	Pigs	-	-	-	University Teaching Hospital Hradec Králove	A	-	-	-	-	-	-	-	-	-	-	-	-	-	-	-	-	-	-	-	-	-	-	-	-	-	-	-	-	-	-	-	-	+	+	-	-		-	-	-	-	-	-
P39	Pigs	-	-	-	University Teaching Hospital Hradec Králove	A	-	-	-	-	-	-	-	-	-	-	-	-	-	-	-	-	-	-	-	-	-	-	-	-	-	-	-	-	-	-	-	-	+	+	-	-		-	-	-	-	-	-
P40	Pigs	-	-	-	University Teaching Hospital Hradec Králove	B1	-	-	-	-	-	-	-	-	-	-	-	-	-	-	-	-	-	-	-	-	-	-	-	-	-	-	-	-	-	-	-	-	+	+	-	-		-	-	-	-	-	-
P41	Pigs	-	-	-	University Teaching Hospital Hradec Králove	A	-	-	-	-	-	-	-	-	-	-	-	-	-	-	-	-	-	-	-	-	-	-	-	-	-	-	-	-	-	-	-	-	+	+	-	-		-	-	-	-	-	-
P42	Pigs	-	-	-	University Teaching Hospital Hradec Králove	B1	-	-	-	-	-	-	-	-	-	-	-	-	-	-	-	-	-	-	-	-	-	-	-	-	-	-	-	-	-	-	-	-	+	+	-	-		-	-	-	-	-	-
P43	Pigs	-	-	-	University Teaching Hospital Hradec Králove	B1	-	-	-	-	-	-	-	-	-	-	-	-	-	-	-	-	-	-	-	-	-	-	-	-	-	-	-	-	-	-	-	-	+	+	-	-		-	-	-	-	-	-
P44	Pigs	-	-	-	University Teaching Hospital Hradec Králove	B1	-	-	-	-	-	-	-	-	-	-	-	-	-	-	-	-	-	-	-	-	-	-	-	-	-	-	-	-	-	-	-	-	+	+	-	-		-	-	-	-	-	-
P45	Pigs	-	-	-	University Teaching Hospital Hradec Králove	A	-	-	-	-	-	-	-	-	-	-	-	-	-	-	-	-	-	-	-	-	-	-	-	-	-	-	-	-	-	-	-	-	+	+	-	-		-	-	-	-	-	-
P46	Pigs	-	-	-	University Teaching Hospital Hradec Králove	B1	-	-	-	-	-	-	-	-	-	-	-	-	-	-	-	-	-	-	-	-	-	-	-	-	-	-	-	-	-	-	-	-	+	+	-	-		-	-	-	-	-	-
P47	Pigs	-	-	-	University Teaching Hospital Hradec Králove	B1	-	-	-	-	-	-	-	-	-	-	-	-	-	-	-	-	-	-	-	-	-	-	-	-	-	-	-	-	-	-	-	-	+	+	-	-		-	-	-	-	-	-
P48	Pigs	-	-	-	University Teaching Hospital Hradec Králove	A	-	-	-	-	-	-	-	-	-	-	-	-	-	-	-	-	-	-	-	-	-	-	-	-	-	-	-	-	-	-	-	-	+	+	-	-		-	-	-	-	-	-
P49	Pigs	-	-	-	University Teaching Hospital Hradec Králove	A	-	-	-	-	-	-	-	-	-	-	-	-	-	-	-	-	-	-	-	-	-	-	-	-	-	-	-	-	-	-	-	-	+	+	-	-		-	-	-	-	-	-
P50	Pigs	-	-	-	University Teaching Hospital Hradec Králove	A	-	-	-	-	-	-	-	-	-	-	-	-	-	-	-	-	-	-	-	-	-	-	-	-	-	-	-	-	-	-	-	-	+	+	-	-		-	-	-	-	-	-
P51	Pigs	-	-	-	University Teaching Hospital Hradec Králove	B1	-	-	-	-	-	-	-	-	-	-	-	-	-	-	-	-	-	-	-	-	-	-	-	-	-	-	-	-	-	-	-	-	+	+	-	-		-	-	-	-	-	-
P52	Pigs	-	-	-	University Teaching Hospital Hradec Králove	B1	E1, Ib	-	-	-	-	-	-	-	-	+	-	-	-	+	-	-	-	-	-	-	-	-	-	-	-	-	-	-	-	-	-	-	+	+	-	-		-	-	-	-	-	-
P53	Pigs	-	-	-	University Teaching Hospital Hradec Králove	A	-	-	-	-	-	-	-	-	-	-	-	-	-	-	-	-	-	-	-	-	-	-	-	-	-	-	-	-	-	-	-	-	+	+	-	-		-	-	-	-	-	-
P54	Pigs	-	-	-	University Teaching Hospital Hradec Králove	A	-	-	-	-	-	-	-	-	-	-	-	-	-	-	-	-	-	-	-	-	-	-	-	-	-	-	-	-	-	-	-	-	+	+	-	-		-	-	-	-	-	-
P55	Pigs	-	-	-	University Teaching Hospital Hradec Králove	B1	Ia	-	-	-	-	-	-	-	+	-	-	-	-	-	-	-	-	-	-	-	-	-	-	-	-	-	-	-	-	-	-	-	+	+	-	-		-	-	-	-	-	-
P56	Pigs	-	-	-	University Teaching Hospital Hradec Králove	A	Ia	-	-	-	-	-	-	-	+	-	-	-	-	-	-	-	-	-	-	-	-	-	-	-	-	-	-	-	-	-	-	-	+	+	-	-		-	-	-	-	-	-
P57	Pigs	-	-	-	University Teaching Hospital Hradec Králove	A	-	-	-	-	-	-	-	-	-	-	-	-	-	-	-	-	-	-	-	-	-	-	-	-	-	-	-	-	-	-	-	-	+	+	-	-		-	-	-	-	-	-
P58	Pigs	-	-	-	University Teaching Hospital Hradec Králove	B1	Ib	-	-	-	-	-	-	-	-	+	-	-	-	-	-	-	-	-	-	-	-	-	-	-	-	-	-	-	-	-	-	-	+	+	-	-		-	-	-	-	-	-
P59	Pigs	-	-	-	University Teaching Hospital Hradec Králove	B1	-	-	-	-	-	-	-	-	-	-	-	-	-	-	-	-	-	-	-	-	-	-	-	-	-	-	-	-	-	-	-	-	+	+	-	-		-	-	-	-	-	-
P60	Pigs	-	-	-	University Teaching Hospital Hradec Králove	B1	-	-	-	-	-	-	-	-	-	-	-	-	-	-	-	-	-	-	-	-	-	-	-	-	-	-	-	-	-	-	-	-	+	+	-	-		-	-	-	-	-	-
P61	Pigs	-	-	-	University Teaching Hospital Hradec Králove	B1	-	-	-	-	-	-	-	-	-	-	-	-	-	-	-	-	-	-	-	-	-	-	-	-	-	-	-	-	-	-	-	-	+	+	-	-		-	-	-	-	-	-
P62	Pigs	-	-	-	University Teaching Hospital Hradec Králove	B1	-	-	-	-	-	-	-	-	-	-	-	-	-	-	-	-	-	-	-	-	-	-	-	-	-	-	-	-	-	-	-	-	+	+	-	-		-	-	-	-	-	-
P63	Pigs	-	-	-	University Teaching Hospital Hradec Králove	B1	-	-	-	-	-	-	-	-	-	-	-	-	-	-	-	-	-	-	-	-	-	-	-	-	-	-	-	-	-	-	-	-	+	+	-	-		-	-	-	-	-	-
P64	Pigs	-	-	-	University Teaching Hospital Hradec Králove	A	-	-	-	-	-	-	-	-	-	-	-	-	-	-	-	-	-	-	-	-	-	-	-	-	-	-	-	-	-	-	-	-	+	+	-	-		-	-	-	-	-	-
P65	Pigs	-	-	-	University Teaching Hospital Hradec Králove	B1	Ib	-	-	-	-	-	-	-	-	+	-	-	-	-	-	-	-	-	-	-	-	-	-	-	-	-	-	-	-	-	-	-	+	+	-	-		-	-	-	-	-	-
P66	Pigs	-	-	-	University Teaching Hospital Hradec Králove	B1	E1, Ia	-	-	-	-	-	-	-	+	-	-	-	-	+	-	-	-	-	-	-	-	-	-	-	-	-	-	-	-	-	-	-	+	+	-	-		-	-	-	-	-	-
P67	Pigs	-	-	-	University Teaching Hospital Hradec Králove	B1	-	-	-	-	-	-	-	-	-	-	-	-	-	-	-	-	-	-	-	-	-	-	-	-	-	-	-	-	-	-	-	-	+	+	-	-		-	-	-	-	-	-
P68	Pigs	-	-	-	University Teaching Hospital Hradec Králove	B1	E1, Ia	-	-	-	-	-	-	-	+	-	-	-	-	+	-	-	-	-	-	-	-	-	-	-	-	-	-	-	-	-	-	-	+	+	-	-		-	-	-	-	-	-
P69	Pigs	-	-	-	University Teaching Hospital Hradec Králove	B1	Ia	-	-	-	-	-	-	-	+	-	-	-	-	-	-	-	-	-	-	-	-	-	-	-	-	-	-	-	-	-	-	-	+	+	-	-		-	-	-	-	-	-
P70	Pigs	-	-	-	University Teaching Hospital Hradec Králove	B1	-	-	-	-	-	-	-	-	-	-	-	-	-	-	-	-	-	-	-	-	-	-	-	-	-	-	-	-	-	-	-	-	+	+	-	-		-	-	-	-	-	-
P71	Pigs	-	-	-	University Teaching Hospital Hradec Králove	A	-	-	-	-	-	-	-	-	-	-	-	-	-	-	-	-	-	-	-	-	-	-	-	-	-	-	-	-	-	-	-	-	+	+	-	-		-	-	-	-	-	-
P72	Pigs	-	-	-	University Teaching Hospital Hradec Králove	A	Ia	-	-	-	-	-	-	-	+	-	-	-	-	-	-	-	-	-	-	-	-	-	-	-	-	-	-	-	-	-	-	-	+	+	-	-		-	-	-	-	-	-
P73	Pigs	-	-	-	University Teaching Hospital Hradec Králove	B1	-	-	-	-	-	-	-	-	-	-	-	-	-	-	-	-	-	-	-	-	-	-	-	-	-	-	-	-	-	-	-	-	+	+	-	-		-	-	-	-	-	-
P74	Pigs	-	-	-	University Teaching Hospital Hradec Králove	A	E1, Ia	-	-	-	-	-	-	-	+	-	-	-	-	+	-	-	-	-	-	-	-	-	-	-	-	-	-	-	-	-	-	-	+	+	-	-		-	-	-	-	-	-
P75	Pigs	-	-	-	University Teaching Hospital Hradec Králove	D	E1, M, mH47	-	-	+	-	-	-	-	-	-	-	-	-	+	-	-	-	-	-	-	-	-	-	-	+	-	-	-	-	-	-	-	+	+	-	-		-	-	-	-	-	-
P76	Pigs	-	-	-	University Teaching Hospital Hradec Králove	A	-	-	-	-	-	-	-	-	-	-	-	-	-	-	-	-	-	-	-	-	-	-	-	-	-	-	-	-	-	-	-	-	+	+	-	-		-	-	-	-	-	-
P77	Pigs	-	-	-	University Teaching Hospital Hradec Králove	A	-	-	-	-	-	-	-	-	-	-	-	-	-	-	-	-	-	-	-	-	-	-	-	-	-	-	-	-	-	-	-	-	+	+	-	-		-	-	-	-	-	-
P78	Pigs	-	-	-	University Teaching Hospital Hradec Králove	B1	E1, Ib	-	-	-	-	-	-	-	-	+	-	-	-	+	-	-	-	-	-	-	-	-	-	-	-	-	-	-	-	-	-	-	+	+	-	-		-	-	-	-	-	-
P79	Pigs	-	-	-	University Teaching Hospital Hradec Králove	A	B, M	-	-	-	-	-	-	-	-	-	-	+	-	-	-	-	-	-	-	-	-	-	-	-	+	-	-	-	-	-	-	-	+	+	-	-		-	-	-	-	-	-
P80	Pigs	-	-	-	University Teaching Hospital Hradec Králove	B1	-	-	-	-	-	-	-	-	-	-	-	-	-	-	-	-	-	-	-	-	-	-	-	-	-	-	-	-	-	-	-	-	+	+	-	-		-	-	-	-	-	-
P81	Pigs	-	-	-	University Teaching Hospital Hradec Králove	B1	-	-	-	-	-	-	-	-	-	-	-	-	-	-	-	-	-	-	-	-	-	-	-	-	-	-	-	-	-	-	-	-	+	+	-	-		-	-	-	-	-	-
P82	Pigs	-	-	-	University Teaching Hospital Hradec Králove	B1	-	-	-	-	-	-	-	-	-	-	-	-	-	-	-	-	-	-	-	-	-	-	-	-	-	-	-	-	-	-	-	-	+	+	-	-		-	-	-	-	-	-
P83	Pigs	-	-	-	University Teaching Hospital Hradec Králove	A	-	-	-	-	-	-	-	-	-	-	-	-	-	-	-	-	-	-	-	-	-	-	-	-	-	-	-	-	-	-	-	-	-	-	-	-		-	-	-	-	-	-
P84	Pigs	-	-	-	University Teaching Hospital Hradec Králove	A	-	-	-	-	-	-	-	-	-	-	-	-	-	-	-	-	-	-	-	-	-	-	-	-	-	-	-	-	-	-	-	-	-	-	-	-		-	-	-	-	-	-
P85	Pigs	-	-	-	University Teaching Hospital Hradec Králove	A	-	-	-	-	-	-	-	-	-	-	-	-	-	-	-	-	-	-	-	-	-	-	-	-	-	-	-	-	-	-	-	-	-	-	-	-		-	-	-	-	-	-
P86	Pigs	-	-	-	University Teaching Hospital Hradec Králove	A	-	-	-	-	-	-	-	-	-	-	-	-	-	-	-	-	-	-	-	-	-	-	-	-	-	-	-	-	-	-	-	-	-	-	-	-		-	-	-	-	-	-
P87	Pigs	-	-	-	University Teaching Hospital Hradec Králove	A	-	-	-	-	-	-	-	-	-	-	-	-	-	-	-	-	-	-	-	-	-	-	-	-	-	-	-	-	-	-	-	-	-	-	-	-		-	-	-	-	-	-
P88	Pigs	-	-	-	University Teaching Hospital Hradec Králove	A	-	-	-	-	-	-	-	-	-	-	-	-	-	-	-	-	-	-	-	-	-	-	-	-	-	-	-	-	-	-	-	-	-	-	-	-		-	-	-	-	-	-
P89	Pigs	-	-	-	University Teaching Hospital Hradec Králove	A	-	-	-	-	-	-	-	-	-	-	-	-	-	-	-	-	-	-	-	-	-	-	-	-	-	-	-	-	-	-	-	-	-	-	-	-		-	-	-	-	-	-
P90	Pigs	-	-	-	University Teaching Hospital Hradec Králove	A	-	-	-	-	-	-	-	-	-	-	-	-	-	-	-	-	-	-	-	-	-	-	-	-	-	-	-	-	-	-	-	-	-	-	-	-		-	-	-	-	-	-
P91	Pigs	-	-	-	University Teaching Hospital Hradec Králove	A	-	-	-	-	-	-	-	-	-	-	-	-	-	-	-	-	-	-	-	-	-	-	-	-	-	-	-	-	-	-	-	-	-	-	-	-		-	-	-	-	-	-
P92	Pigs	-	-	-	University Teaching Hospital Hradec Králove	A	-	-	-	-	-	-	-	-	-	-	-	-	-	-	-	-	-	-	-	-	-	-	-	-	-	-	-	-	-	-	-	-	-	-	-	-		-	-	-	-	-	-
P93	Pigs	-	-	-	University Teaching Hospital Hradec Králove	A	-	-	-	-	-	-	-	-	-	-	-	-	-	-	-	-	-	-	-	-	-	-	-	-	-	-	-	-	-	-	-	-	-	-	-	-		-	-	-	-	-	-
P94	Pigs	-	-	-	University Teaching Hospital Hradec Králove	A	-	-	-	-	-	-	-	-	-	-	-	-	-	-	-	-	-	-	-	-	-	-	-	-	-	-	-	-	-	-	-	-	-	-	-	-		-	-	-	-	-	-
P95	Pigs	-	-	-	University Teaching Hospital Hradec Králove	A	-	-	-	-	-	-	-	-	-	-	-	-	-	-	-	-	-	-	-	-	-	-	-	-	-	-	-	-	-	-	-	-	-	-	-	-		-	-	-	-	-	-
P96	Pigs	-	-	-	University Teaching Hospital Hradec Králove	A	-	-	-	-	-	-	-	-	-	-	-	-	-	-	-	-	-	-	-	-	-	-	-	-	-	-	-	-	-	-	-	-	-	-	-	-		-	-	-	-	-	-
P97	Pigs	-	-	-	University Teaching Hospital Hradec Králove	A	-	-	-	-	-	-	-	-	-	-	-	-	-	-	-	-	-	-	-	-	-	-	-	-	-	-	-	-	-	-	-	-	-	-	-	-		-	-	-	-	-	-
P98	Pigs	-	-	-	University Teaching Hospital Hradec Králove	A	-	-	-	-	-	-	-	-	-	-	-	-	-	-	-	-	-	-	-	-	-	-	-	-	-	-	-	-	-	-	-	-	-	-	-	-		-	-	-	-	-	-
P99	Pigs	-	-	-	University Teaching Hospital Hradec Králove	A	Ia	-	-	-	-	-	-	-	+	-	-	-	-	-	-	-	-	-	-	-	-	-	-	-	-	-	-	-	-	-	-	-	-	-	-	-		-	-	-	-	-	-
P100	Pigs	-	-	-	University Teaching Hospital Hradec Králove	A	-	-	-	-	-	-	-	-	-	-	-	-	-	-	-	-	-	-	-	-	-	-	-	-	-	-	-	-	-	-	-	-	-	-	-	-		-	-	-	-	-	-
[truncated: 25 more columns]
