# Supplementary material for: Determinants encoding fimbriae type 1 in fecal Escherichia coli are associated with increased frequency of bacteriocinogeny
Source: BMC Microbiol. 2015 Oct 6;15:201. doi: 10.1186/s12866-015-0530-5 (PMC4594643; doi:10.1186/s12866-015-0530-5)
Supplement: Additional file 3: Table S3. — Colicin gene sequences deposited in the GenBank/EMBL/DDBJ. (XLSX 19 kb) [file 12866_2015_530_MOESM3_ESM.xlsx]

## Sheet: List1
E. coli isolate	Source	WHO ICD-10 chapter	Diagnosis codes	Diagnoses	Hospital/Zoological garden	Phylogenetic group	Bacteriocins	Accession numbers - sequenced colicin PCR products
								colicin Ia	colicin Ib	colicin E2	colicin E7	colicin E8	colicin Y
A11	Human	Diseases of the respiratory system	J30.0	Vasomotor rhinitis	St. Anne's University Hospital Brno	D	Ib, mV	-	AB923776	-	-	-	-
A12	Human	Factors influencing health status and contact with health services	Z94.1	Heart transplant status	St. Anne's University Hospital Brno	A	Ib, mM	-	AB923774	-	-	-	-
A13	Human	Diseases of the circulatory system	I10	Essential (primary) hypertension	St. Anne's University Hospital Brno	B2	Ib, mB17	-	AB923778	-	-	-	-
A14	Human	Injury, poisoning and certain other consequences of external causes	S72.0	Problems related to lifestyle; tobacco use	St. Anne's University Hospital Brno	A	Ib	-	AB923768	-	-	-	-
A15	Human	Symptoms, signs and abnormal clinical and laboratory findings, not elsewhere classified	R50.9	Fever, unspecified	St. Anne's University Hospital Brno	A	Ia, mV	AB923712	-	-	-	-	-
A17	Human	Neoplasms	C53.9	Malignant neoplasm of cervix uteri; unspecified	St. Anne's University Hospital Brno	D	Ia, mH47, mM	AB923692	-	-	-	-	-
A18	Human	Injury, poisoning and certain other consequences of external causes	S72.1	Problems related to lifestyle; tobacco use	St. Anne's University Hospital Brno	A	Ia, mB17	AB923707	-	-	-	-	-
A19	Human	Factors influencing health status and contact with health services	Z0.17	Laboratory examination	St. Anne's University Hospital Brno	A	Ia	AB923714	-	-	-	-	-
A20	Human	Diseases of the skin and subcutaneous tissue	L52	Erythema nodosum	St. Anne's University Hospital Brno	B2	Ia	AB923701	-	-	-	-	-
A21	Human	Factors influencing health status and contact with health services	Z0.39	Observation for suspected disease or condition, unspecified	St. Anne's University Hospital Brno	D	Ia	AB923702	-	-	-	-	-
A23	Human	Diseases of the genitourinary system	N18	Chronic kidney disease	St. Anne's University Hospital Brno	A	E1, Ib, N, mV	-	AB923771	-	-	-	-
A24	Human	Diseases of the digestive system	K57.2	Diverticular disease of large intestine with perforation and abscess	St. Anne's University Hospital Brno	B2	B, Ib, M, Y	-	AB923769	-	-	-	AB923812
A25	Human	Factors influencing health status and contact with health services	Z00.8	Other general examinations	St. Anne's University Hospital Brno	A	B, E7, M, mV	-	-	-	AB923789	-	-
B1	Human	Certain infectious and parasitic diseases	A08.5	Viral and other specified intestinal infections; other specified intestinal infections	University Hospital Brno, Czech Republic	A	Ia, E1	LC076552	-	-	-	-	-
B20	Human	Certain infectious and parasitic diseases	A08.5	Viral and other specified intestinal infections; other specified intestinal infections	University Hospital Brno	D	K, E8	-	-	-	-	AB923802	-
B23	Human	Certain infectious and parasitic diseases	A09.0	Other and unspecified gastroenteritis of infectious origin	University Hospital Brno	B2	Ib, mV, H47	-	AB923728	-	-	-	-
B24	Human	Diseases of the digestive system	K52.8	Other specified noninfective gastroenteritis and colitis	University Hospital Brno	B2	Ib, mV	-	AB923761	-	-	-	-
B25	Human	Diseases of the digestive system	K52.8	Other specified noninfective gastroenteritis and colitis	University Hospital Brno	A	Ib, mM, mV	-	AB923750	-	-	-	-
B26	Human	Certain infectious and parasitic diseases	A08.5	Viral and other specified intestinal infections; other specified intestinal infections	University Hospital Brno	D	Ib, mH47, mM	-	AB923738	-	-	-	-
B27	Human	Diseases of the digestive system	K50.8	Crohn disease [regional enteritis]; Other Crohn disease	University Hospital Brno	B1	Ib, mB17	-	AB923742	-	-	-	-
B28	Human	Factors influencing health status and contact with health services	Z03.9	Observation for suspected disease or condition, unspecified	University Hospital Brno	A	Ib, E7	-	AB923722	-	AB923791	-	-
B29	Human	Certain infectious and parasitic diseases	A09.0	Other and unspecified gastroenteritis of infectious origin	University Hospital Brno	A	Ib	-	AB923730	-	-	-	-
B30	Human	Symptoms, signs and abnormal clinical and laboratory findings, not elsewhere classified	R10.4	Abdominal and pelvic pain; other and unspecified abdominal pain	University Hospital Brno	B1	Ib	-	AB923732	-	-	-	-
B31	Human	Symptoms, signs and abnormal clinical and laboratory findings, not elsewhere classified	R56.0	Febrile convulsions	University Hospital Brno	A	Ib	-	AB923726	-	-	-	-
B32	Human	Certain infectious and parasitic diseases	A08.5	Viral and other specified intestinal infections; other specified intestinal infections	University Hospital Brno	A	Ib	-	AB923727	-	-	-	-
B33	Human	Certain infectious and parasitic diseases	A09.0	Other and unspecified gastroenteritis of infectious origin	University Hospital Brno	A	Ib	-	AB923751	-	-	-	-
B34	Human	Diseases of the genitourinary system	N10	Acute tubulo-interstitial nephritis	University Hospital Brno	A	Ib	-	AB923780	-	-	-	-
B35	Human	Symptoms, signs and abnormal clinical and laboratory findings, not elsewhere classified	R56.0	Febrile convulsions	University Hospital Brno	D	Ia, Y	AB923520	-	-	-	-	AB923810
B36	Human	Diseases of the musculoskeletal system and connective tissue	M13.0	Polyarthritis, unspecified	University Hospital Brno	D	Ia, mV, C7, J25	AB923566	-	-	-	-	-
B37	Human	Certain infectious and parasitic diseases	A08.5	Viral and other specified intestinal infections; other specified intestinal infections	University Hospital Brno	A	Ia, mV	AB923533	-	-	-	-	-
B38	Human	Certain infectious and parasitic diseases	A09.0	Other and unspecified gastroenteritis of infectious origin	University Hospital Brno	A	Ia, mV	AB923591	-	-	-	-	-
B40	Human	Certain infectious and parasitic diseases	A09.0	Other and unspecified gastroenteritis of infectious origin	University Hospital Brno	D	Ia, mV	AB923642	-	-	-	-	-
B41	Human	Neoplasms	C71.1	Malignant neoplasm of brain; Frontal lobe	University Hospital Brno	B2	Ia, mV	AB923524	-	-	-	-	-
B42	Human	Certain infectious and parasitic diseases	A09.0	Other and unspecified gastroenteritis of infectious origin	University Hospital Brno	A	Ia, mV	AB923555	-	-	-	-	-
B43	Human	Mental and behavioural disorders	F06.4	Other mental disorders due to brain damage and dysfunction and to physical disease; Organic anxiety disorder	University Hospital Brno	A	Ia, mV	AB923531	-	-	-	-	-
B44	Human	Endocrine, nutritional and metabolic diseases	E86	Volume depletion	University Hospital Brno	B2	Ia, mM	AB923643	-	-	-	-	-
B45	Human	Endocrine, nutritional and metabolic diseases	E86	Volume depletion	University Hospital Brno	B2	Ia, mM	AB923647	-	-	-	-	-
B46	Human	Certain infectious and parasitic diseases	A09.0	Other and unspecified gastroenteritis of infectious origin	University Hospital Brno	B2	Ia, M, mH47	AB923655	-	-	-	-	-
B47	Human	Endocrine, nutritional and metabolic diseases	E86	Volume depletion	University Hospital Brno	B2	Ia, H47	AB923614	-	-	-	-	-
B48	Human	Certain infectious and parasitic diseases	A09.0	Other and unspecified gastroenteritis of infectious origin	University Hospital Brno	A	Ia, M, B, K, mV, H47	AB923545	-	-	-	-	-
B49	Human	Certain infectious and parasitic diseases	A08.5	Viral and other specified intestinal infections; other specified intestinal infections	University Hospital Brno	A	Ia, M, B	AB923579	-	-	-	-	-
B50	Human	Certain infectious and parasitic diseases	A09.0	Other and unspecified gastroenteritis of infectious origin	University Hospital Brno	D	Ia, M, B	AB923613	-	-	-	-	-
B51	Human	Certain infectious and parasitic diseases	A09.0	Other and unspecified gastroenteritis of infectious origin	University Hospital Brno	A	Ia, M	AB923575	-	-	-	-	-
B52	Human	Certain infectious and parasitic diseases	A09.0	Other and unspecified gastroenteritis of infectious origin	University Hospital Brno	A	Ia, M	AB923611	-	-	-	-	-
B53	Human	Endocrine, nutritional and metabolic diseases	E86	Volume depletion	University Hospital Brno	A	Ia, M	AB923615	-	-	-	-	-
B54	Human	Diseases of the digestive system	K30	Functional dyspepsia	University Hospital Brno	A	Ia, E1	AB923536	-	-	-	-	-
B55	Human	Symptoms, signs and abnormal clinical and laboratory findings, not elsewhere classified	R55	Syncope and collapse	University Hospital Brno	B2	Ia, E1	AB923632	-	-	-	-	-
B56	Human	Certain infectious and parasitic diseases	A09.0	Other and unspecified gastroenteritis of infectious origin	University Hospital Brno	D	Ia, E1	AB923637	-	-	-	-	-
B57	Human	Mental and behavioural disorders	F70.8	Disorders of aromatic amino-acid metabolism; Other disorders of aromatic amino-acid metabolism	University Hospital Brno	A	Ia, B	AB923680	-	-	-	-	-
B58	Human	Diseases of the digestive system	K90.4	Malabsorption due to intolerance, not elsewhere classified	University Hospital Brno	A	Ia, 5/10	AB923659	-	-	-	-	-
B60	Human	Certain infectious and parasitic diseases	A09.0	Other and unspecified gastroenteritis of infectious origin	University Hospital Brno	A	Ia	AB923561	-	-	-	-	-
B61	Human	Certain infectious and parasitic diseases	A09.0	Other and unspecified gastroenteritis of infectious origin	University Hospital Brno	D	Ia	AB923564	-	-	-	-	-
B62	Human	Certain infectious and parasitic diseases	A09.0	Other and unspecified gastroenteritis of infectious origin	University Hospital Brno	B1	Ia	AB923576	-	-	-	-	-
B63	Human	Diseases of the digestive system	K51.0	Ulcerative (chronic) pancolitis	University Hospital Brno	B1	Ia	AB923588	-	-	-	-	-
B64	Human	Endocrine, nutritional and metabolic diseases	E74.3	Other disorders of intestinal carbohydrate absorption	University Hospital Brno	B2	Ia	AB923601	-	-	-	-	-
B65	Human	Certain infectious and parasitic diseases	A09.0	Other and unspecified gastroenteritis of infectious origin	University Hospital Brno	D	Ia	AB923609	-	-	-	-	-
B66	Human	Endocrine, nutritional and metabolic diseases	E86	Volume depletion	University Hospital Brno	B1	Ia	AB923617	-	-	-	-	-
B67	Human	Endocrine, nutritional and metabolic diseases	E86	Volume depletion	University Hospital Brno	A	Ia	AB923620	-	-	-	-	-
B68	Human	Certain infectious and parasitic diseases	A84.9	Tick-borne viral encephalitis, unspecified	University Hospital Brno	D	Ia	AB923622	-	-	-	-	-
B69	Human	Diseases of the genitourinary system	N17.8	Other acute renal failure	University Hospital Brno	A	Ia	AB923523	-	-	-	-	-
B70	Human	Diseases of the circulatory system	I10	Essential (primary) hypertension	University Hospital Brno	D	Ia	AB923675	-	-	-	-	-
B71	Human	Certain infectious and parasitic diseases	A09.0	Other and unspecified gastroenteritis of infectious origin	University Hospital Brno	D	Ia	AB923681	-	-	-	-	-
B72	Human	Certain infectious and parasitic diseases	A09.0	Other and unspecified gastroenteritis of infectious origin	University Hospital Brno	D	Ia	AB923683	-	-	-	-	-
B73	Human	Certain infectious and parasitic diseases	A09.0	Other and unspecified gastroenteritis of infectious origin	University Hospital Brno	B2	Ia	AB923684	-	-	-	-	-
B74	Human	Certain infectious and parasitic diseases	A09.0	Other and unspecified gastroenteritis of infectious origin	University Hospital Brno	A	Ia	AB923687	-	-	-	-	-
B75	Human	Certain infectious and parasitic diseases	A09.0	Other and unspecified gastroenteritis of infectious origin	University Hospital Brno	A	Ia	AB923688	-	-	-	-	-
B76	Human	Injury, poisoning and certain other consequences of external causes	S06.4	Epidural haemorrhage	University Hospital Brno	A	Ia	AB923526	-	-	-	-	-
B77	Human	Certain infectious and parasitic diseases	A08.5	Viral and other specified intestinal infections; other specified intestinal infections	University Hospital Brno	B2	Ia	AB923550	-	-	-	-	-
B78	Human	Certain infectious and parasitic diseases	A08.5	Viral and other specified intestinal infections; other specified intestinal infections	University Hospital Brno	B1	Ia	AB923554	-	-	-	-	-
B85	Human	Certain infectious and parasitic diseases	A08.5	Viral and other specified intestinal infections; other specified intestinal infections	University Hospital Brno	A	E7, mH47	-	-	-	LC076585	-	-
B87	Human	Factors influencing health status and contact with health services	R10.4	Abdominal and pelvic pain; other and unspecified abdominal pain	University Hospital Brno	A	E7	-	-	-	AB923798	-	-
B88	Human	Certain infectious and parasitic diseases	A08.5	Viral and other specified intestinal infections; other specified intestinal infections	University Hospital Brno	D	E2	-	-	AB923782	-	-	-
B91	Human	Certain infectious and parasitic diseases	A09.0	Other and unspecified gastroenteritis of infectious origin	University Hospital Brno	A	E1, Ia, mV	AB923572	-	-	-	-	-
B92	Human	Diseases of the nervous system	G04.9	Encephalitis, myelitis and encephalomyelitis, unspecified	University Hospital Brno	B2	E1, Ia, mH47, mM	AB923656	-	-	-	-	-
BP10	Human	Neoplasms	C18	Malignant neoplasm of colon	University teaching hospital Hradec Kralove, Czech Republic	A	B, Ia, M, mH47, mM	LC076557	-	-	-	-	-
BP11	Human	Neoplasms	C18	Malignant neoplasm of colon	University teaching hospital Hradec Králové	A	B, Ia, M, mH47, mM	LC076558	-	-	-	-	-
BP12	Human	Neoplasms	C18	Malignant neoplasm of colon	University teaching hospital Hradec Králové	A	B, Ia, M, mH47, mM	LC076559	-	-	-	-	-
BP5	Human	Neoplasms	C18	Malignant neoplasm of colon	University teaching hospital Hradec Králové	A	Ia, mV	LC076555	-	-	-	-	-
BP6	Human	Neoplasms	C18	Malignant neoplasm of colon	University teaching hospital Hradec Králové	A	Ia, mV	LC076556	-	-	-	-	-
O19	Non-human primates	-	-	-	Zoological and Botanical Garden Plzen, Czech Republic	A	Ia, mH47	LC076553	-	-	-	-	-
O20	Non-human primates	-	-	-	The Prague Zoological Garden, Czech Republic	B1	Ia	LC076554	-	-	-	-	-
P14	Pigs	-	-	-	University Teaching Hospital Hradec Králove	B1	E1, Ib	-	LC076568	-	-	-	-
P15	Pigs	-	-	-	University Teaching Hospital Hradec Králove	A	Ib	-	LC076569	-	-	-	-
P17	Pigs	-	-	-	University Teaching Hospital Hradec Králove	B1	Ib	-	LC076570	-	-	-	-
P18	Pigs	-	-	-	University Teaching Hospital Hradec Králove	B1	Ib	-	LC076571	-	-	-	-
P19	Pigs	-	-	-	University Teaching Hospital Hradec Králove	B1	Ib	-	LC076572	-	-	-	-
P20	Pigs	-	-	-	University Teaching Hospital Hradec Králove	B1	Ib	-	LC076573	-	-	-	-
P21	Pigs	-	-	-	University Teaching Hospital Hradec Králove	B1	Ib	-	LC076574	-	-	-	-
P24	Pigs	-	-	-	University Teaching Hospital Hradec Králove	B1	E1, Ib	-	LC076575	-	-	-	-
P27	Pigs	-	-	-	University Teaching Hospital Hradec Králove	B1	E1, Ib	-	LC076576	-	-	-	-
P29	Pigs	-	-	-	University Teaching Hospital Hradec Králove	B1	E1, Ib	-	LC076577	-	-	-	-
P30	Pigs	-	-	-	University Teaching Hospital Hradec Králove	B1	E1, Ib	-	LC076578	-	-	-	-
P31	Pigs	-	-	-	University Teaching Hospital Hradec Králove	B1	E1, Ib	-	LC076579	-	-	-	-
P37	Pigs	-	-	-	University Teaching Hospital Hradec Králove	B1	Ib	-	LC076580	-	-	-	-
P52	Pigs	-	-	-	University Teaching Hospital Hradec Králove	B1	E1, Ib	-	LC076581	-	-	-	-
P55	Pigs	-	-	-	University Teaching Hospital Hradec Králove	B1	Ia	LC076560	-	-	-	-	-
P56	Pigs	-	-	-	University Teaching Hospital Hradec Králove	A	Ia	LC076561	-	-	-	-	-
P58	Pigs	-	-	-	University Teaching Hospital Hradec Králove	B1	Ib	-	LC076582	-	-	-	-
P65	Pigs	-	-	-	University Teaching Hospital Hradec Králove	B1	Ib	-	LC076583	-	-	-	-
P66	Pigs	-	-	-	University Teaching Hospital Hradec Králove	B1	E1, Ia	LC076562	-	-	-	-	-
P68	Pigs	-	-	-	University Teaching Hospital Hradec Králove	B1	E1, Ia	LC076563	-	-	-	-	-
P69	Pigs	-	-	-	University Teaching Hospital Hradec Králove	B1	Ia	LC076564	-	-	-	-	-
P72	Pigs	-	-	-	University Teaching Hospital Hradec Králove	A	Ia	LC076565	-	-	-	-	-
P74	Pigs	-	-	-	University Teaching Hospital Hradec Králove	A	E1, Ia	LC076566	-	-	-	-	-
P78	Pigs	-	-	-	University Teaching Hospital Hradec Králove	B1	E1, Ib	-	LC076584	-	-	-	-
P99	Pigs	-	-	-	University Teaching Hospital Hradec Králove	A	Ia	LC076567	-	-	-	-	-
